# Supplementary material for: N-[2,6-Bis(1-methyl­eth­yl)phen­yl]pyridine-4-carboxamide
Source: Acta Crystallogr Sect E Struct Rep Online. 2012 Sep 22;68(Pt 10):o2975–6. doi: 10.1107/S1600536812038846 (PMC3470342; doi:10.1107/S1600536812038846)
Supplement: Supplementary file 1 [file e-68-o2975-sup1.cif]

##############################################################################
#                                                                            #
# This CIF contains the data in a paper accepted for publication in          #
# Acta Crystallographica Section E. It conforms to the requirements of       #
# Notes for Authors for Acta Crystallographica Section E, and has been       #
# peer reviewed under the auspices of the IUCr Commission on Journals.       #
#                                                                            #
# Full details of the Crystallographic Information File format               #
# are given in the paper "The Crystallographic Information File (CIF):       #
# a New Standard Archive File for Crystallography" by S. R. Hall, F. H.      #
# Allen and I. D. Brown [Acta Cryst. (1991), A47, 655-685].                  #
#                                                                            #
# The current version of the core CIF dictionary is obtainable from          #
# ftp://ftp.iucr.org/pub/cif_core.dic.                                       #
#                                                                            #
# Software is freely available for graphical display of the structure(s)     #
# in this CIF. For information consult the CIF software page                 #
# http://www.iucr.org/resources/cif/software.                                #
#                                                                            #
# This file may be used for bona fide research purposes within the           #
# scientific community so long as proper attribution is given to the journal # 
# article from which it was obtained.                                        #
#                                                                            #
##############################################################################
data_I
_audit_creation_method     SHELXL-97
_chemical_name_systematic
;
<i>N</i>-[2,6-Bis(1-methylethyl)phenyl]pyridine-4-carboxamide
;
_chemical_name_common     ?
_chemical_formula_moiety     'C18 H22 N2 O'
_chemical_formula_sum     'C18 H22 N2 O'
_chemical_formula_iupac     'C18 H22 N2 O'
_chemical_formula_weight     282.38
_chemical_melting_point     ?
_symmetry_cell_setting     monoclinic
_symmetry_space_group_name_H-M     'P 21/c'
_symmetry_space_group_name_hall     '-P 2ybc'
loop_
    _symmetry_equiv_pos_as_xyz
    'x, y, z'
    '-x, y+1/2, -z+1/2'
    '-x, -y, -z'
    'x, -y-1/2, z-1/2'
_cell_length_a     9.09940(10)
_cell_length_b     9.80390(10)
_cell_length_c     18.1882(2)
_cell_angle_alpha     90.00
_cell_angle_beta     96.8650(4)
_cell_angle_gamma     90.00
_cell_volume     1610.93(3)
_cell_formula_units_Z     4
_cell_measurement_reflns_used     9664
_cell_measurement_theta_min     4.9
_cell_measurement_theta_max     70.9
_cell_measurement_temperature     150
_exptl_crystal_description     block
_exptl_crystal_colour     colourless
_exptl_crystal_size_max     0.20
_exptl_crystal_size_mid     0.12
_exptl_crystal_size_min     0.12
_exptl_crystal_density_diffrn     1.164
_exptl_crystal_density_meas     ?
_exptl_crystal_density_method     'not measured'
_exptl_crystal_F_000     608
_exptl_absorpt_coefficient_mu     0.567
_exptl_absorpt_correction_type     multi-scan
_exptl_absorpt_process_details     '(SADABS; Sheldrick, 1996)'
_exptl_absorpt_correction_T_min     0.8951
_exptl_absorpt_correction_T_max     0.9351
_exptl_special_details
;
X-ray crystallographic data for I were collected from a single-crystal sample,
which was mounted on a loop fiber. Data were collected using a Bruker Platform
diffractometer, equipped with a Bruker <i>SMART</i> 4 K Charged-Coupled Device
(CCD) Area Detector using the program <i>APEX2</i> and a Nonius FR591 rotating
anode equiped with a Montel 200 optics The crystal-to-detector distance was
5.0 cm, and the data collection was carried out in 512 <i>x</i> 512 pixel
mode. The initial unit-cell parameters were determined by a least-squares fit
of the angular setting of strong reflections, collected by a 10.0 degree scan
in 33 frames over four different parts of the reciprocal space (132 frames
total). One complete sphere of data was collected, to better than 0.80 \%A
resolution.
;
_diffrn_ambient_temperature     150
_diffrn_radiation_type     CuK\a
_diffrn_radiation_wavelength     1.54178
_diffrn_radiation_source     'fine-focus sealed tube'
_diffrn_radiation_monochromator     graphite
_diffrn_measurement_device_type     'Bruker APEXII CCD'
_diffrn_measurement_method     '\f and \w scans'
_diffrn_detector_area_resol_mean     ?
_diffrn_reflns_number     81057
_diffrn_reflns_av_R_equivalents     0.0250
_diffrn_reflns_av_sigmaI/netI     0.0071
_diffrn_reflns_theta_min     4.90
_diffrn_reflns_theta_max     71.34
_diffrn_reflns_theta_full     71.34
_diffrn_measured_fraction_theta_max     0.997
_diffrn_measured_fraction_theta_full     0.997
_diffrn_reflns_limit_h_min     -11
_diffrn_reflns_limit_h_max     11
_diffrn_reflns_limit_k_min     -11
_diffrn_reflns_limit_k_max     12
_diffrn_reflns_limit_l_min     -22
_diffrn_reflns_limit_l_max     22
_refine_special_details
;
 Refinement of <i>F</i>^2^ against ALL reflections. The weighted <i>R</i>-factor
<i>wR</i> and goodness of fit <i>S</i> are based on <i>F</i>^2^, conventional
<i>R</i>-factors <i>R</i> are based on <i>F</i>, with <i>F</i> set to zero for
negative <i>F</i>^2^. The threshold expression of <i>F</i>^2^ >
\s(<i>F</i>^2^) is used only for calculating <i>R</i>-factors(gt) <i>etc</i>.
and is not relevant to the choice of reflections for refinement.
<i>R</i>-factors based on <i>F</i>^2^ are statistically about twice as large
as those based on <i>F</i>, and <i>R</i>- factors based on ALL data will be
even larger.
;
_reflns_number_total     3126
_reflns_number_gt     3000
_reflns_threshold_expression     I>2sigma(I)
_refine_ls_structure_factor_coef     Fsqd
_refine_ls_matrix_type     full
_refine_ls_R_factor_all     0.0375
_refine_ls_R_factor_gt     0.0364
_refine_ls_wR_factor_gt     0.0957
_refine_ls_wR_factor_ref     0.0968
_refine_ls_goodness_of_fit_ref     1.036
_refine_ls_restrained_S_all     1.036
_refine_ls_number_reflns     3126
_refine_ls_number_parameters     198
_refine_ls_number_restraints     0
_refine_ls_hydrogen_treatment     mixed
_refine_ls_weighting_scheme     calc
_refine_ls_weighting_details
         'calc w=1/[\s^2^(Fo^2^)+(0.0527P)^2^+0.4830P] where P=(Fo^2^+2Fc^2^)/3'
_atom_sites_solution_hydrogens     geom
_atom_sites_solution_primary     direct
_atom_sites_solution_secondary     difmap
_refine_ls_shift/su_max     0.000
_refine_ls_shift/su_mean     0.000
_refine_diff_density_max     0.232
_refine_diff_density_min     -0.167
_refine_ls_extinction_method     none
_refine_ls_extinction_coef     ?
loop_
    _atom_type_symbol
    _atom_type_description
    _atom_type_scat_dispersion_real
    _atom_type_scat_dispersion_imag
    _atom_type_scat_source
    C C 0.0181 0.0091 'International Tables Vol C Tables 4.2.6.8 and 6.1.1.4'
    H H 0.0000 0.0000 'International Tables Vol C Tables 4.2.6.8 and 6.1.1.4'
    N N 0.0311 0.0180 'International Tables Vol C Tables 4.2.6.8 and 6.1.1.4'
    O O 0.0492 0.0322 'International Tables Vol C Tables 4.2.6.8 and 6.1.1.4'
_computing_data_collection     'APEX2 (Bruker, 2009)'
_computing_cell_refinement     'SAINT (Bruker, 2009)'
_computing_data_reduction     'SAINT (Bruker, 2009)'
_computing_structure_solution     'SHELXS97 (Sheldrick, 2008)'
_computing_structure_refinement     'SHELXL97 (Sheldrick, 2008)'
_computing_molecular_graphics     'SHELXTL (Sheldrick, 2008)'
_computing_publication_material     'UdMX (Maris, 2004)'
loop_
    _atom_site_type_symbol
    _atom_site_label
    _atom_site_fract_x
    _atom_site_fract_y
    _atom_site_fract_z
    _atom_site_U_iso_or_equiv
    _atom_site_adp_type
    _atom_site_calc_flag
    _atom_site_refinement_flags
    _atom_site_occupancy
    _atom_site_symmetry_multiplicity
    _atom_site_disorder_assembly
    _atom_site_disorder_group
    C C1 0.56648(10) 0.43259(10) 0.26398(5) 0.0201(2) Uani d . 1 1 . .
    C C2 0.68103(10) 0.39496(10) 0.32743(5) 0.0195(2) Uani d . 1 1 . .
    C C3 0.70323(11) 0.26362(10) 0.35548(5) 0.0225(2) Uani d . 1 1 . .
    H H3 0.6495 0.1886 0.3328 0.027 Uiso calc R 1 1 . .
    C C4 0.80589(11) 0.24503(11) 0.41754(6) 0.0256(2) Uani d . 1 1 . .
    H H4 0.8212 0.1549 0.4361 0.031 Uiso calc R 1 1 . .
    C C5 0.86349(11) 0.47088(11) 0.42454(6) 0.0258(2) Uani d . 1 1 . .
    H H5 0.9188 0.5440 0.4483 0.031 Uiso calc R 1 1 . .
    C C6 0.76529(11) 0.49972(10) 0.36234(6) 0.0236(2) Uani d . 1 1 . .
    H H6 0.7556 0.5902 0.3437 0.028 Uiso calc R 1 1 . .
    C C7 0.35237(11) 0.35774(10) 0.18088(5) 0.0215(2) Uani d . 1 1 . .
    C C8 0.22392(11) 0.40448(11) 0.20807(6) 0.0253(2) Uani d . 1 1 . .
    C C9 0.09606(12) 0.41663(12) 0.15761(6) 0.0308(3) Uani d . 1 1 . .
    H H9 0.0067 0.4474 0.1743 0.037 Uiso calc R 1 1 . .
    C C10 0.09807(12) 0.38435(12) 0.08382(6) 0.0322(3) Uani d . 1 1 . .
    H H10 0.0099 0.3923 0.0504 0.039 Uiso calc R 1 1 . .
    C C11 0.22720(13) 0.34047(11) 0.05807(6) 0.0295(2) Uani d . 1 1 . .
    H H11 0.2270 0.3205 0.0069 0.035 Uiso calc R 1 1 . .
    C C12 0.35778(12) 0.32520(10) 0.10616(6) 0.0247(2) Uani d . 1 1 . .
    C C13 0.49893(12) 0.26737(11) 0.08127(6) 0.0297(2) Uani d . 1 1 . .
    H H13 0.5385 0.1989 0.1193 0.036 Uiso calc R 1 1 . .
    C C14 0.61908(13) 0.37664(13) 0.07854(6) 0.0345(3) Uani d . 1 1 . .
    H H14A 0.5906 0.4386 0.0370 0.052 Uiso calc R 1 1 . .
    H H14B 0.7133 0.3326 0.0719 0.052 Uiso calc R 1 1 . .
    H H14C 0.6301 0.4284 0.1250 0.052 Uiso calc R 1 1 . .
    C C15 0.47312(15) 0.19216(13) 0.00699(7) 0.0406(3) Uani d . 1 1 . .
    H H15A 0.3950 0.1239 0.0089 0.061 Uiso calc R 1 1 . .
    H H15B 0.5648 0.1468 -0.0027 0.061 Uiso calc R 1 1 . .
    H H15C 0.4431 0.2577 -0.0327 0.061 Uiso calc R 1 1 . .
    C C16 0.21896(12) 0.43226(12) 0.29009(6) 0.0307(3) Uani d . 1 1 . .
    H H16 0.3236 0.4405 0.3138 0.037 Uiso calc R 1 1 . .
    C C17 0.14987(15) 0.31045(14) 0.32582(7) 0.0400(3) Uani d . 1 1 . .
    H H17A 0.0468 0.2997 0.3040 0.060 Uiso calc R 1 1 . .
    H H17B 0.1532 0.3261 0.3792 0.060 Uiso calc R 1 1 . .
    H H17C 0.2054 0.2275 0.3172 0.060 Uiso calc R 1 1 . .
    C C18 0.14025(15) 0.56513(13) 0.30479(7) 0.0404(3) Uani d . 1 1 . .
    H H18A 0.1874 0.6410 0.2815 0.061 Uiso calc R 1 1 . .
    H H18B 0.1467 0.5807 0.3583 0.061 Uiso calc R 1 1 . .
    H H18C 0.0360 0.5590 0.2840 0.061 Uiso calc R 1 1 . .
    N N1 0.48109(9) 0.33206(9) 0.23309(5) 0.02100(19) Uani d . 1 1 . .
    H H20 0.4927(15) 0.2479(16) 0.2480(8) 0.034(3) Uiso d . 1 1 . .
    N N2 0.88469(10) 0.34533(9) 0.45299(5) 0.0264(2) Uani d . 1 1 . .
    O O1 0.55121(8) 0.55210(7) 0.24345(4) 0.02682(19) Uani d . 1 1 . .
loop_
    _atom_site_aniso_label
    _atom_site_aniso_U_11
    _atom_site_aniso_U_22
    _atom_site_aniso_U_33
    _atom_site_aniso_U_12
    _atom_site_aniso_U_13
    _atom_site_aniso_U_23
    C1 0.0212(5) 0.0163(5) 0.0221(5) 0.0015(4) 0.0004(4) -0.0016(4)
    C2 0.0191(4) 0.0190(5) 0.0201(5) 0.0019(4) 0.0011(4) -0.0017(4)
    C3 0.0256(5) 0.0185(5) 0.0228(5) -0.0001(4) 0.0000(4) -0.0015(4)
    C4 0.0301(5) 0.0213(5) 0.0244(5) 0.0025(4) -0.0011(4) 0.0021(4)
    C5 0.0250(5) 0.0240(5) 0.0270(5) -0.0004(4) -0.0032(4) -0.0042(4)
    C6 0.0240(5) 0.0182(5) 0.0275(5) 0.0010(4) -0.0015(4) -0.0013(4)
    C7 0.0236(5) 0.0148(4) 0.0243(5) -0.0028(4) -0.0043(4) 0.0012(4)
    C8 0.0244(5) 0.0222(5) 0.0281(5) -0.0029(4) -0.0020(4) 0.0003(4)
    C9 0.0232(5) 0.0303(6) 0.0371(6) -0.0009(4) -0.0038(4) 0.0014(5)
    C10 0.0305(5) 0.0279(6) 0.0341(6) -0.0044(4) -0.0126(4) 0.0042(4)
    C11 0.0404(6) 0.0224(5) 0.0231(5) -0.0049(4) -0.0067(4) 0.0011(4)
    C12 0.0323(5) 0.0162(5) 0.0247(5) -0.0032(4) -0.0007(4) 0.0014(4)
    C13 0.0370(6) 0.0247(5) 0.0277(5) 0.0010(4) 0.0044(4) 0.0005(4)
    C14 0.0360(6) 0.0361(6) 0.0317(6) -0.0025(5) 0.0051(5) -0.0008(5)
    C15 0.0519(7) 0.0347(7) 0.0369(6) -0.0063(6) 0.0126(5) -0.0088(5)
    C16 0.0240(5) 0.0382(6) 0.0294(6) -0.0007(4) 0.0007(4) -0.0035(5)
    C17 0.0483(7) 0.0395(7) 0.0326(6) 0.0046(6) 0.0063(5) 0.0054(5)
    C18 0.0472(7) 0.0360(7) 0.0402(7) -0.0020(5) 0.0144(5) -0.0038(5)
    N1 0.0231(4) 0.0146(4) 0.0236(4) -0.0002(3) -0.0040(3) 0.0009(3)
    N2 0.0271(4) 0.0266(5) 0.0241(4) 0.0023(4) -0.0030(3) -0.0008(3)
    O1 0.0308(4) 0.0150(4) 0.0317(4) 0.0002(3) -0.0081(3) 0.0008(3)
_geom_special_details
;
 All esds (except the esd in the dihedral angle between two l.s. planes)
 are estimated using the full covariance matrix.  The cell esds are taken
 into account individually in the estimation of esds in distances, angles
 and torsion angles; correlations between esds in cell parameters are only
 used when they are defined by crystal symmetry.  An approximate (isotropic)
 treatment of cell esds is used for estimating esds involving l.s. planes.
;
loop_
    _geom_bond_atom_site_label_1
    _geom_bond_atom_site_label_2
    _geom_bond_site_symmetry_2
    _geom_bond_distance
    _geom_bond_publ_flag
    C1 O1 . 1.2325(12) ?
    C1 N1 . 1.3366(13) ?
    C1 C2 . 1.5057(13) ?
    C2 C6 . 1.3891(14) ?
    C2 C3 . 1.3908(14) ?
    C3 C4 . 1.3885(14) ?
    C3 H3 . 0.9500 ?
    C4 N2 . 1.3364(14) ?
    C4 H4 . 0.9500 ?
    C5 N2 . 1.3402(14) ?
    C5 C6 . 1.3845(14) ?
    C5 H5 . 0.9500 ?
    C6 H6 . 0.9500 ?
    C7 C8 . 1.3996(15) ?
    C7 C12 . 1.4025(14) ?
    C7 N1 . 1.4392(12) ?
    C8 C9 . 1.3981(14) ?
    C8 C16 . 1.5224(15) ?
    C9 C10 . 1.3812(17) ?
    C9 H9 . 0.9500 ?
    C10 C11 . 1.3844(17) ?
    C10 H10 . 0.9500 ?
    C11 C12 . 1.3968(15) ?
    C11 H11 . 0.9500 ?
    C12 C13 . 1.5215(15) ?
    C13 C15 . 1.5324(16) ?
    C13 C14 . 1.5357(16) ?
    C13 H13 . 1.0000 ?
    C14 H14A . 0.9800 ?
    C14 H14B . 0.9800 ?
    C14 H14C . 0.9800 ?
    C15 H15A . 0.9800 ?
    C15 H15B . 0.9800 ?
    C15 H15C . 0.9800 ?
    C16 C18 . 1.5256(17) ?
    C16 C17 . 1.5302(17) ?
    C16 H16 . 1.0000 ?
    C17 H17A . 0.9800 ?
    C17 H17B . 0.9800 ?
    C17 H17C . 0.9800 ?
    C18 H18A . 0.9800 ?
    C18 H18B . 0.9800 ?
    C18 H18C . 0.9800 ?
    N1 H20 . 0.872(16) ?
loop_
    _geom_angle_atom_site_label_1
    _geom_angle_atom_site_label_2
    _geom_angle_atom_site_label_3
    _geom_angle_site_symmetry_1
    _geom_angle_site_symmetry_3
    _geom_angle
    _geom_angle_publ_flag
    O1 C1 N1 . . 122.33(9) ?
    O1 C1 C2 . . 120.52(9) ?
    N1 C1 C2 . . 117.12(8) ?
    C6 C2 C3 . . 117.96(9) ?
    C6 C2 C1 . . 117.57(9) ?
    C3 C2 C1 . . 124.40(9) ?
    C4 C3 C2 . . 118.28(9) ?
    C4 C3 H3 . . 120.9 ?
    C2 C3 H3 . . 120.9 ?
    N2 C4 C3 . . 124.45(9) ?
    N2 C4 H4 . . 117.8 ?
    C3 C4 H4 . . 117.8 ?
    N2 C5 C6 . . 123.51(10) ?
    N2 C5 H5 . . 118.2 ?
    C6 C5 H5 . . 118.2 ?
    C5 C6 C2 . . 119.31(9) ?
    C5 C6 H6 . . 120.3 ?
    C2 C6 H6 . . 120.3 ?
    C8 C7 C12 . . 122.98(9) ?
    C8 C7 N1 . . 118.18(9) ?
    C12 C7 N1 . . 118.65(9) ?
    C9 C8 C7 . . 117.42(10) ?
    C9 C8 C16 . . 120.54(10) ?
    C7 C8 C16 . . 121.91(9) ?
    C10 C9 C8 . . 120.78(10) ?
    C10 C9 H9 . . 119.6 ?
    C8 C9 H9 . . 119.6 ?
    C9 C10 C11 . . 120.68(10) ?
    C9 C10 H10 . . 119.7 ?
    C11 C10 H10 . . 119.7 ?
    C10 C11 C12 . . 120.95(10) ?
    C10 C11 H11 . . 119.5 ?
    C12 C11 H11 . . 119.5 ?
    C11 C12 C7 . . 117.17(10) ?
    C11 C12 C13 . . 122.60(10) ?
    C7 C12 C13 . . 120.11(9) ?
    C12 C13 C15 . . 113.31(10) ?
    C12 C13 C14 . . 112.29(9) ?
    C15 C13 C14 . . 109.99(9) ?
    C12 C13 H13 . . 107.0 ?
    C15 C13 H13 . . 107.0 ?
    C14 C13 H13 . . 107.0 ?
    C13 C14 H14A . . 109.5 ?
    C13 C14 H14B . . 109.5 ?
    H14A C14 H14B . . 109.5 ?
    C13 C14 H14C . . 109.5 ?
    H14A C14 H14C . . 109.5 ?
    H14B C14 H14C . . 109.5 ?
    C13 C15 H15A . . 109.5 ?
    C13 C15 H15B . . 109.5 ?
    H15A C15 H15B . . 109.5 ?
    C13 C15 H15C . . 109.5 ?
    H15A C15 H15C . . 109.5 ?
    H15B C15 H15C . . 109.5 ?
    C8 C16 C18 . . 113.21(10) ?
    C8 C16 C17 . . 109.78(10) ?
    C18 C16 C17 . . 111.51(10) ?
    C8 C16 H16 . . 107.4 ?
    C18 C16 H16 . . 107.4 ?
    C17 C16 H16 . . 107.4 ?
    C16 C17 H17A . . 109.5 ?
    C16 C17 H17B . . 109.5 ?
    H17A C17 H17B . . 109.5 ?
    C16 C17 H17C . . 109.5 ?
    H17A C17 H17C . . 109.5 ?
    H17B C17 H17C . . 109.5 ?
    C16 C18 H18A . . 109.5 ?
    C16 C18 H18B . . 109.5 ?
    H18A C18 H18B . . 109.5 ?
    C16 C18 H18C . . 109.5 ?
    H18A C18 H18C . . 109.5 ?
    H18B C18 H18C . . 109.5 ?
    C1 N1 C7 . . 122.32(8) ?
    C1 N1 H20 . . 121.6(9) ?
    C7 N1 H20 . . 115.5(9) ?
    C4 N2 C5 . . 116.45(9) ?
loop_
    _geom_torsion_atom_site_label_1
    _geom_torsion_atom_site_label_2
    _geom_torsion_atom_site_label_3
    _geom_torsion_atom_site_label_4
    _geom_torsion_site_symmetry_1
    _geom_torsion_site_symmetry_2
    _geom_torsion_site_symmetry_3
    _geom_torsion_site_symmetry_4
    _geom_torsion
    _geom_torsion_publ_flag
    O1 C1 C2 C6 . . . . 1.35(14) ?
    N1 C1 C2 C6 . . . . -176.83(9) ?
    O1 C1 C2 C3 . . . . 178.24(9) ?
    N1 C1 C2 C3 . . . . 0.05(14) ?
    C6 C2 C3 C4 . . . . 1.29(14) ?
    C1 C2 C3 C4 . . . . -175.58(9) ?
    C2 C3 C4 N2 . . . . 0.63(16) ?
    N2 C5 C6 C2 . . . . 1.24(16) ?
    C3 C2 C6 C5 . . . . -2.17(15) ?
    C1 C2 C6 C5 . . . . 174.92(9) ?
    C12 C7 C8 C9 . . . . 0.93(15) ?
    N1 C7 C8 C9 . . . . -174.12(9) ?
    C12 C7 C8 C16 . . . . 176.85(10) ?
    N1 C7 C8 C16 . . . . 1.81(15) ?
    C7 C8 C9 C10 . . . . -0.44(16) ?
    C16 C8 C9 C10 . . . . -176.43(10) ?
    C8 C9 C10 C11 . . . . -0.62(17) ?
    C9 C10 C11 C12 . . . . 1.25(17) ?
    C10 C11 C12 C7 . . . . -0.76(15) ?
    C10 C11 C12 C13 . . . . 175.36(10) ?
    C8 C7 C12 C11 . . . . -0.33(15) ?
    N1 C7 C12 C11 . . . . 174.69(9) ?
    C8 C7 C12 C13 . . . . -176.56(9) ?
    N1 C7 C12 C13 . . . . -1.54(14) ?
    C11 C12 C13 C15 . . . . -16.18(15) ?
    C7 C12 C13 C15 . . . . 159.84(10) ?
    C11 C12 C13 C14 . . . . 109.19(11) ?
    C7 C12 C13 C14 . . . . -74.79(12) ?
    C9 C8 C16 C18 . . . . -48.05(14) ?
    C7 C8 C16 C18 . . . . 136.15(11) ?
    C9 C8 C16 C17 . . . . 77.27(13) ?
    C7 C8 C16 C17 . . . . -98.53(12) ?
    O1 C1 N1 C7 . . . . -8.80(15) ?
    C2 C1 N1 C7 . . . . 169.34(8) ?
    C8 C7 N1 C1 . . . . -76.45(12) ?
    C12 C7 N1 C1 . . . . 108.28(11) ?
    C3 C4 N2 C5 . . . . -1.59(16) ?
    C6 C5 N2 C4 . . . . 0.63(15) ?
loop_
    _geom_hbond_atom_site_label_D
    _geom_hbond_atom_site_label_H
    _geom_hbond_atom_site_label_A
    _geom_hbond_site_symmetry_A
    _geom_hbond_distance_DH
    _geom_hbond_distance_HA
    _geom_hbond_distance_DA
    _geom_hbond_angle_DHA
    _geom_hbond_publ_flag
    N1 H20 O1 2_645 0.872(16) 1.970(16) 2.7985(11) 158.3(13) y
    C3 H3 O1 2_645 0.95 2.54 3.4500(12) 160.9 y
    C5 H5 N2 3_766 0.95 2.61 3.4983(13) 155.2 y
    C6 H6 Cg1 2_655 0.95 2.81 3.6467 150 y
    C15 H15B Cg2 4_554 0.98 2.97 3.7858 143 y
_iucr_refine_instructions_details
;
TITL
CELL 1.54178 9.0994 9.8039 18.1882 90 96.865 90
ZERR 4 0.0001 0.0001 0.0002 0.0000    0.0004    0.0000
LATT 1
SYMM -X,0.5+Y,0.5-Z
SFAC C  H  N  O
UNIT 72  88  8  4
SIZE  0.12  0.12  0.2
TEMP -123
L.S. 50
ACTA
BOND $H
FMAP 2
PLAN -20
CONF
MPLA 6 C7 C8 C9 C10 C11 C12
MPLA 3 N1 C1 O1
MPLA 6 C2 C3 C4 N2 C5 C6
wpdb -1
EQIV $1 -x+1, y-0.5, -z+0.5
HTAB N1 O1_$1
HTAB C3 O1_$1
EQIV $2 -x+2, -y+1, -z+1
HTAB C5 N2_$2
WGHT    0.052700    0.483000
FVAR       0.32122
C1    1    0.566480    0.432590    0.263979    11.00000    0.02124    0.01632 =
         0.02215   -0.00157    0.00044    0.00154
C2    1    0.681032    0.394955    0.327434    11.00000    0.01914    0.01900 =
         0.02011   -0.00171    0.00107    0.00191
C3    1    0.703228    0.263622    0.355481    11.00000    0.02560    0.01849 =
         0.02284   -0.00146    0.00005   -0.00007
AFIX  43
H3    2    0.649538    0.188572    0.332766    11.00000   -1.20000
AFIX   0
C4    1    0.805895    0.245034    0.417544    11.00000    0.03011    0.02134 =
         0.02439    0.00210   -0.00112    0.00249
AFIX  43
H4    2    0.821161    0.154899    0.436067    11.00000   -1.20000
AFIX   0
C5    1    0.863494    0.470882    0.424543    11.00000    0.02498    0.02402 =
         0.02699   -0.00417   -0.00322   -0.00042
AFIX  43
H5    2    0.918819    0.544003    0.448334    11.00000   -1.20000
AFIX   0
C6    1    0.765288    0.499723    0.362341    11.00000    0.02396    0.01820 =
         0.02745   -0.00126   -0.00150    0.00101
AFIX  43
H6    2    0.755623    0.590225    0.343726    11.00000   -1.20000
AFIX   0
C7    1    0.352366    0.357741    0.180876    11.00000    0.02358    0.01479 =
         0.02432    0.00116   -0.00431   -0.00281
C8    1    0.223918    0.404485    0.208066    11.00000    0.02435    0.02222 =
         0.02808    0.00033   -0.00201   -0.00290
C9    1    0.096059    0.416632    0.157608    11.00000    0.02325    0.03031 =
         0.03709    0.00142   -0.00384   -0.00085
AFIX  43
H9    2    0.006748    0.447450    0.174273    11.00000   -1.20000
AFIX   0
C10   1    0.098071    0.384353    0.083816    11.00000    0.03052    0.02794 =
         0.03410    0.00423   -0.01264   -0.00445
AFIX  43
H10   2    0.009933    0.392348    0.050385    11.00000   -1.20000
AFIX   0
C11   1    0.227197    0.340471    0.058067    11.00000    0.04038    0.02241 =
         0.02314    0.00108   -0.00665   -0.00490
AFIX  43
H11   2    0.226990    0.320455    0.006949    11.00000   -1.20000
AFIX   0
C12   1    0.357779    0.325201    0.106161    11.00000    0.03234    0.01619 =
         0.02468    0.00137   -0.00069   -0.00325
C13   1    0.498926    0.267366    0.081272    11.00000    0.03695    0.02467 =
         0.02766    0.00049    0.00438    0.00103
AFIX  13
H13   2    0.538541    0.198882    0.119320    11.00000   -1.20000
AFIX   0
C14   1    0.619080    0.376635    0.078541    11.00000    0.03595    0.03614 =
         0.03167   -0.00080    0.00514   -0.00251
AFIX 137
H14A  2    0.590565    0.438581    0.036990    11.00000   -1.50000
H14B  2    0.713299    0.332605    0.071938    11.00000   -1.50000
H14C  2    0.630052    0.428449    0.124951    11.00000   -1.50000
AFIX   0
C15   1    0.473121    0.192156    0.006995    11.00000    0.05193    0.03470 =
         0.03691   -0.00882    0.01262   -0.00632
AFIX 137
H15A  2    0.394961    0.123910    0.008861    11.00000   -1.50000
H15B  2    0.564808    0.146782   -0.002720    11.00000   -1.50000
H15C  2    0.443090    0.257676   -0.032661    11.00000   -1.50000
AFIX   0
C16   1    0.218960    0.432257    0.290087    11.00000    0.02403    0.03823 =
         0.02937   -0.00354    0.00074   -0.00067
AFIX  13
H16   2    0.323565    0.440486    0.313765    11.00000   -1.20000
AFIX   0
C17   1    0.149869    0.310447    0.325821    11.00000    0.04834    0.03947 =
         0.03260    0.00536    0.00632    0.00462
AFIX 137
H17A  2    0.046754    0.299729    0.303954    11.00000   -1.50000
H17B  2    0.153166    0.326082    0.379211    11.00000   -1.50000
H17C  2    0.205441    0.227516    0.317185    11.00000   -1.50000
AFIX   0
C18   1    0.140247    0.565133    0.304791    11.00000    0.04720    0.03598 =
         0.04024   -0.00382    0.01436   -0.00198
AFIX 137
H18A  2    0.187428    0.641008    0.281511    11.00000   -1.50000
H18B  2    0.146739    0.580707    0.358304    11.00000   -1.50000
H18C  2    0.036012    0.559040    0.284003    11.00000   -1.50000
AFIX   0
N1    3    0.481092    0.332057    0.233090    11.00000    0.02314    0.01460 =
         0.02362    0.00095   -0.00396   -0.00021
H20   2    0.492726    0.247861    0.248038    11.00000    0.03436
N2    3    0.884692    0.345331    0.452989    11.00000    0.02705    0.02662 =
         0.02412   -0.00078   -0.00295    0.00229
O1    4    0.551213    0.552098    0.243450    11.00000    0.03083    0.01502 =
         0.03175    0.00079   -0.00807    0.00020
HKLF 4
REM
REM R1 =  0.0364 for   3000 Fo > 4sig(Fo)  and  0.0375 for all   3126 data
REM    198 parameters refined using      0 restraints
END
WGHT      0.0527      0.4830
REM Highest difference peak  0.232,  deepest hole -0.167,  1-sigma level  0.035
Q1    1   0.4249  0.3040  0.0937  11.00000  0.05    0.23
Q2    1   0.6259  0.4119  0.2995  11.00000  0.05    0.23
Q3    1   0.2935  0.4027  0.1941  11.00000  0.05    0.21
Q4    1   0.3468  0.3125  0.1441  11.00000  0.05    0.20
Q5    1   0.3710  0.3803  0.1417  11.00000  0.05    0.20
Q6    1   0.1620  0.4013  0.1849  11.00000  0.05    0.19
Q7    1   0.2214  0.4236  0.2480  11.00000  0.05    0.19
Q8    1   0.7228  0.4465  0.3405  11.00000  0.05    0.19
Q9    1   0.6950  0.4548  0.3522  11.00000  0.05    0.19
Q10   1   0.4177  0.3525  0.2051  11.00000  0.05    0.18
Q11   1   0.7281  0.2619  0.3973  11.00000  0.05    0.17
Q12   1   0.5376  0.1785  0.0516  11.00000  0.05    0.17
Q13   1   0.9685  0.3333  0.4934  11.00000  0.05    0.16
Q14   1   0.7069  0.3291  0.3350  11.00000  0.05    0.16
Q15   1   0.1739  0.3981  0.0683  11.00000  0.05    0.16
Q16   1   0.1168  0.4270  0.1185  11.00000  0.05    0.16
Q17   1   0.8446  0.4797  0.3822  11.00000  0.05    0.15
Q18   1   0.7998  0.4823  0.3951  11.00000  0.05    0.15
Q19   1   0.0940  0.3631  0.1257  11.00000  0.05    0.15
Q20   1   0.3002  0.3485  0.0801  11.00000  0.05    0.15
;
data_global
_journal_date_recd_electronic     2012-08-27
_journal_date_accepted     2012-09-10
_journal_name_full     'Acta Crystallographica, Section E'
_journal_year     2012
_journal_volume     68
_journal_issue     10
_journal_page_first     o2975
_journal_page_last     o2976
_journal_paper_category     QO
_journal_paper_doi     10.1107/S1600536812038846
_journal_coeditor_code     NK2182
_publ_contact_author_name     'Baptiste Laram\'ee'
_publ_contact_author_address
;
D\'epartement de Chimie, Universit\'e de Montr\'eal, Pavillon J.-A. Bombardier,
5155 Decelles Avenue, Room 3019, Montr\'eal, Qu\'ebec, Canada H3T 2B1
;
_publ_contact_author_email     'baptiste.laramee-milette@umontreal.ca'
_publ_contact_author_fax     ?
_publ_contact_author_phone     '(514) 340-5121 ext. 2501'
_publ_section_title
;
<i>N</i>-[2,6-Bis(1-methylethyl)phenyl]pyridine-4-carboxamide
;
loop_
    _publ_author_name
    _publ_author_footnote
    _publ_author_address
    'Laram\'ee, Baptiste' .
;
D\'epartement de Chimie, Universit\'e de Montr\'eal, Pavillon J.-A. Bombardier,
5155 Decelles Avenue, Montr\'eal, Qu\'ebec, Canada H3T 2B1
;
    'Cibian, Mihaela' .
;
D\'epartement de Chimie, Universit\'e de Montr\'eal, Pavillon J.-A. Bombardier,
5155 Decelles Avenue, Montr\'eal, Qu\'ebec, Canada H3T 2B1
;
    'Hanan, Garry S.' .
;
D\'epartement de Chimie, Universit\'e de Montr\'eal, Pavillon J.-A. Bombardier,
5155 Decelles Avenue, Montr\'eal, Qu\'ebec, Canada H3T 2B1
;
