# Supplementary material for: N-[2,6-Bis(1-methyl­eth­yl)phen­yl]pyridine-4-carboxamide
Source: Acta Crystallogr Sect E Struct Rep Online. 2012 Sep 22;68(Pt 10):o2975–6. doi: 10.1107/S1600536812038846 (PMC3470342; doi:10.1107/S1600536812038846)
Supplement: Supplementary file 2 [file e-68-o2975-Isup2.hkl]

# 
# h,k,l, Fc-squared, Fo-squared, sigma(Fo-squared) and status flag 
# 
data_I
_shelx_title 'bala12' 
_shelx_refln_list_code          4 
_shelx_F_calc_maximum       98.92 
_exptl_crystal_F_000       608.00 
_reflns_d_resolution_high  0.8137 
 
loop_ 
 _symmetry_equiv_pos_as_xyz 
 'x, y, z' 
 '-x, y+1/2, -z+1/2' 
 '-x, -y, -z' 
 'x, -y-1/2, z-1/2' 
 
_cell_length_a     9.0994 
_cell_length_b     9.8039 
_cell_length_c    18.1882 
_cell_angle_alpha  90.000 
_cell_angle_beta   96.865 
_cell_angle_gamma  90.000 
 
_shelx_F_squared_multiplier     1.000 
 
loop_ 
 _refln_index_h 
 _refln_index_k 
 _refln_index_l 
 _refln_F_squared_calc 
 _refln_F_squared_meas 
 _refln_F_squared_sigma 
 _refln_observed_status 
   1   0   0     3812.35     3497.20     39.68 o 
   2   0   0      440.78      423.10      2.92 o 
   3   0   0     9784.53     9524.02     93.54 o 
   4   0   0      134.77      128.40      1.19 o 
   5   0   0      484.22      487.37      3.91 o 
   6   0   0       44.56       60.87      0.96 o 
   7   0   0      374.03      331.60      2.75 o 
   8   0   0      214.57      208.34      1.81 o 
   9   0   0      761.90      787.95      5.17 o 
  10   0   0        5.77        6.00      0.33 o 
  11   0   0       44.89       46.68      1.35 o 
   1   1   0      290.07      287.26      1.32 o 
   2   1   0       13.66       10.42      0.20 o 
   3   1   0      154.53      133.78      0.71 o 
   4   1   0      382.00      395.93      2.15 o 
   5   1   0      502.87      460.16      2.68 o 
   6   1   0      107.85      108.83      0.99 o 
   7   1   0        0.24        0.76      0.23 o 
   8   1   0      723.79      738.91      3.39 o 
   9   1   0      362.50      381.66      2.07 o 
  10   1   0       26.80       28.65      0.45 o 
  11   1   0       18.95       19.50      0.80 o 
   0   2   0      230.43      220.34      1.54 o 
   1   2   0     2257.61     2125.01      9.55 o 
   2   2   0       88.03       81.14      0.47 o 
   3   2   0       31.08       28.41      0.25 o 
   4   2   0      273.92      284.21      1.57 o 
   5   2   0      388.06      416.94      2.48 o 
   6   2   0     1185.80     1122.01      6.91 o 
   7   2   0      229.49      222.76      1.40 o 
   8   2   0        9.52        8.94      0.34 o 
   9   2   0      404.78      434.77      2.43 o 
  10   2   0      142.29      150.49      1.11 o 
   1   3   0      907.50      949.01      3.85 o 
   2   3   0      440.98      453.54      2.12 o 
   3   3   0     1075.66     1129.03      5.06 o 
   4   3   0        5.18        1.56      0.15 o 
   5   3   0      898.66      851.45      5.25 o 
   6   3   0      184.96      174.53      1.62 o 
   7   3   0       12.40       11.25      0.36 o 
   8   3   0      528.72      545.40      2.95 o 
   9   3   0      156.69      182.46      1.27 o 
  10   3   0        6.27        6.22      0.26 o 
   0   4   0     1486.75     1746.07     12.24 o 
   1   4   0       43.04       38.90      0.35 o 
   2   4   0        0.68        0.82      0.11 o 
   3   4   0      728.04      777.42      3.91 o 
   4   4   0     1347.60     1437.30      8.24 o 
   5   4   0       13.29       15.30      0.43 o 
   6   4   0       56.10       50.80      0.77 o 
   7   4   0      230.50      226.00      1.56 o 
   8   4   0       59.02       60.87      0.80 o 
   9   4   0      165.33      169.69      1.26 o 
  10   4   0        1.47        0.62      0.18 o 
   1   5   0      879.23      978.08      5.42 o 
   2   5   0        8.22       11.93      0.28 o 
   3   5   0       80.15       81.44      0.76 o 
   4   5   0        0.50        0.93      0.21 o 
   5   5   0      272.20      270.13      2.66 o 
   6   5   0        2.01        3.51      0.28 o 
   7   5   0       91.89       85.54      0.89 o 
   8   5   0       13.04       14.19      0.40 o 
   9   5   0       34.59       30.46      0.50 o 
  10   5   0        8.32        7.64      0.45 o 
   0   6   0       87.49       75.45      1.13 o 
   1   6   0       12.98       13.48      0.36 o 
   2   6   0        4.11        6.50      0.29 o 
   3   6   0        0.06        0.18      0.20 o 
   4   6   0       42.56       44.09      1.36 o 
   5   6   0        1.47        1.68      0.32 o 
   6   6   0       70.40       74.13      1.09 o 
   7   6   0       69.02       67.38      0.92 o 
   8   6   0      545.32      537.80      3.40 o 
   9   6   0       13.34        9.79      0.32 o 
   1   7   0      361.40      331.65      2.57 o 
   2   7   0     1207.30     1182.91      8.03 o 
   3   7   0       27.85       27.90      0.52 o 
   4   7   0       68.36       59.46      1.02 o 
   5   7   0        6.51        5.37      0.38 o 
   6   7   0        2.97        3.82      0.37 o 
   7   7   0      515.10      514.50      4.34 o 
   8   7   0        9.24        9.78      0.44 o 
   9   7   0        1.13        1.84      0.78 o 
   0   8   0       98.89       89.82      1.02 o 
   1   8   0      122.32      116.14      0.85 o 
   2   8   0      518.75      508.33      2.49 o 
   3   8   0      368.17      335.65      1.92 o 
   4   8   0        0.12        0.56      0.25 o 
   5   8   0        3.89        2.75      0.32 o 
   6   8   0        2.32        3.64      0.34 o 
   7   8   0       95.64      106.17      1.32 o 
   8   8   0        6.30        6.37      0.38 o 
   1   9   0      313.83      324.73      1.74 o 
   2   9   0      350.77      361.22      1.87 o 
   3   9   0        2.52        4.61      0.22 o 
   4   9   0       20.17       20.45      0.52 o 
   5   9   0        4.45        4.27      0.34 o 
   6   9   0        1.57        2.53      0.26 o 
   7   9   0       19.66       15.57      0.50 o 
   0  10   0      227.46      233.09      1.87 o 
   1  10   0       94.09       98.63      0.74 o 
   2  10   0       52.85       55.32      0.52 o 
   3  10   0       63.54       63.29      0.57 o 
   4  10   0        9.74        7.04      0.31 o 
   5  10   0        1.57        0.89      0.26 o 
   6  10   0       26.99       16.78      0.55 o 
   1  11   0        3.78        3.21      0.15 o 
   2  11   0      134.27      138.30      0.89 o 
   3  11   0       19.84       19.77      0.33 o 
   4  11   0        6.49        4.74      0.28 o 
   0  12   0      279.81      297.65      4.83 o 
   1  12   0        0.10        0.19      0.39 o 
 -11   1   1      270.79      275.08      3.70 o 
 -10   1   1        0.04        0.08      0.19 o 
  -9   1   1        1.88        1.54      0.24 o 
  -8   1   1      155.01      153.86      1.03 o 
  -7   1   1      625.71      590.90      3.17 o 
  -6   1   1      188.91      184.94      1.44 o 
  -5   1   1       82.43       89.94      0.73 o 
  -4   1   1      167.51      141.23      0.90 o 
  -3   1   1      258.86      244.90      1.19 o 
  -2   1   1     6674.14     6332.16     37.84 o 
  -1   1   1      116.04       99.33      0.48 o 
   0   1   1       95.66       78.78      0.46 o 
   1   1   1     2402.59     2239.50      9.53 o 
   2   1   1     3152.70     3050.23     13.57 o 
   3   1   1     2398.09     2345.68     10.43 o 
   4   1   1      245.62      245.68      1.39 o 
   5   1   1     1009.25     1032.10      5.62 o 
   6   1   1      729.17      698.16      4.19 o 
   7   1   1       57.26       66.38      0.69 o 
   8   1   1      123.16      113.22      0.89 o 
   9   1   1       38.83       38.44      0.57 o 
  10   1   1       99.12      109.57      0.87 o 
 -10   2   1       16.83       16.31      0.37 o 
  -9   2   1      156.84      164.35      1.19 o 
  -8   2   1      481.91      491.54      2.64 o 
  -7   2   1      152.66      149.52      1.07 o 
  -6   2   1      204.89      220.25      1.70 o 
  -5   2   1        7.01        3.22      0.19 o 
  -4   2   1      854.95      882.45      4.41 o 
  -3   2   1       15.20       16.92      0.25 o 
  -2   2   1     4044.40     4229.13     18.12 o 
  -1   2   1     5048.30     5069.69     22.66 o 
   1   2   1     1130.93     1250.76      5.78 o 
   2   2   1      440.85      349.55      1.62 o 
   3   2   1      459.43      503.76      2.28 o 
   4   2   1      125.13      122.60      0.81 o 
   5   2   1      235.05      243.72      1.58 o 
   6   2   1       78.46       72.03      0.84 o 
   7   2   1     1030.50      996.56      4.78 o 
   8   2   1       70.00       76.87      0.97 o 
   9   2   1      128.08      137.46      1.07 o 
  10   2   1      221.05      228.23      1.39 o 
 -10   3   1       45.94       45.58      0.67 o 
  -9   3   1      261.90      291.48      1.82 o 
  -8   3   1       12.93       14.98      0.41 o 
  -7   3   1      125.42      125.92      1.01 o 
  -6   3   1       30.45       29.31      0.65 o 
  -5   3   1      674.18      659.93      4.15 o 
  -4   3   1      566.88      577.87      3.22 o 
  -3   3   1      881.15      921.15      4.47 o 
  -2   3   1     2010.15     2150.42      9.53 o 
  -1   3   1     1937.79     2028.53      8.23 o 
   0   3   1     1855.98     1899.35      8.54 o 
   1   3   1     2213.57     2392.98     10.00 o 
   2   3   1      708.90      741.26      3.36 o 
   3   3   1       26.40       36.71      0.33 o 
   4   3   1      622.97      635.01      3.48 o 
   5   3   1       89.26       85.15      0.84 o 
   6   3   1        1.75        2.19      0.28 o 
   7   3   1      467.06      449.76      2.55 o 
   8   3   1      522.49      535.59      2.91 o 
   9   3   1      149.95      160.64      1.15 o 
  10   3   1       11.97       12.87      0.33 o 
 -10   4   1      103.85      109.50      1.04 o 
  -9   4   1      133.18      134.62      1.04 o 
  -8   4   1      186.61      186.03      1.31 o 
  -7   4   1      165.84      166.87      1.23 o 
  -6   4   1       41.50       35.79      0.76 o 
  -5   4   1      258.14      268.99      2.14 o 
  -4   4   1      115.04      107.87      0.93 o 
  -3   4   1       52.59       51.32      0.44 o 
  -2   4   1     2260.97     2589.84     10.68 o 
  -1   4   1      802.77      938.79      4.39 o 
   0   4   1      688.23      776.73      4.04 o 
   1   4   1      257.99      277.77      1.51 o 
   2   4   1       41.62       56.95      0.46 o 
   3   4   1      857.31      795.82      4.18 o 
   4   4   1        2.84        5.48      0.24 o 
   5   4   1      188.10      178.34      1.61 o 
   6   4   1     1141.69     1091.79      5.41 o 
   7   4   1        2.20        2.49      0.27 o 
   8   4   1       19.19       18.80      0.45 o 
   9   4   1       86.26       82.67      0.95 o 
  10   4   1       55.92       57.49      0.57 o 
 -10   5   1       36.06       35.75      0.89 o 
  -9   5   1        1.61        0.96      0.22 o 
  -8   5   1        5.40        4.02      0.28 o 
  -7   5   1      186.62      201.45      1.48 o 
  -6   5   1        8.53        8.12      0.36 o 
  -5   5   1       16.21       13.60      0.59 o 
  -4   5   1       45.37       45.65      0.82 o 
  -3   5   1      873.39      927.84      5.35 o 
  -2   5   1     1630.22     1760.85      9.50 o 
  -1   5   1      708.06      819.92      4.60 o 
   0   5   1      774.28      829.17      4.68 o 
   1   5   1        2.08        5.39      0.21 o 
   2   5   1      597.31      690.50      3.94 o 
   3   5   1        7.61        8.52      0.27 o 
   4   5   1       92.96       81.21      0.91 o 
   5   5   1      253.03      260.14      2.74 o 
   6   5   1      273.20      250.48      1.69 o 
   7   5   1      372.95      360.77      2.16 o 
   8   5   1      215.75      221.07      1.52 o 
   9   5   1       13.21       11.24      0.31 o 
  10   5   1       16.53       13.40      0.74 o 
  -9   6   1      120.87      113.92      1.47 o 
  -8   6   1       90.55       88.26      0.94 o 
  -7   6   1       59.35       68.06      1.05 o 
  -6   6   1        4.92        5.74      0.42 o 
  -5   6   1       65.59       64.41      1.04 o 
  -4   6   1       85.36       85.48      2.60 o 
  -3   6   1       19.20       11.38      0.40 o 
  -2   6   1       29.97       23.01      0.49 o 
  -1   6   1      252.90      236.62      1.75 o 
   0   6   1      319.28      343.04      2.45 o 
   1   6   1       37.79       51.99      0.65 o 
   2   6   1      189.42      213.36      1.70 o 
   3   6   1       53.35       58.63      0.79 o 
   4   6   1        9.27        8.81      0.59 o 
   5   6   1       17.82       19.23      0.54 o 
   6   6   1       13.35       10.09      0.37 o 
   7   6   1        9.48       12.75      0.41 o 
   8   6   1      178.18      184.84      1.46 o 
   9   6   1       15.85       14.48      0.36 o 
  -9   7   1        8.19        8.64      0.66 o 
  -8   7   1        7.31        4.73      0.33 o 
  -7   7   1      188.94      186.97      2.03 o 
  -6   7   1       26.21       21.69      0.64 o 
  -5   7   1      129.39      100.80      1.52 o 
  -4   7   1        5.55        5.34      0.36 o 
  -3   7   1      497.27      469.33      2.87 o 
  -2   7   1     1521.36     1486.79     10.22 o 
  -1   7   1      300.00      268.45      2.22 o 
   0   7   1        9.81       10.12      0.39 o 
   1   7   1        0.79        2.91      0.26 o 
   2   7   1      795.35      787.34      6.55 o 
   3   7   1       14.14       13.67      0.34 o 
   4   7   1        0.34        1.29      0.23 o 
   5   7   1        0.02        0.00      0.31 o 
   6   7   1      180.06      181.76      2.31 o 
   7   7   1      205.46      206.44      2.18 o 
   8   7   1       21.45       20.98      0.62 o 
  -8   8   1      163.56      152.35      1.86 o 
  -7   8   1        0.12        0.68      0.27 o 
  -6   8   1       58.91       59.76      1.08 o 
  -5   8   1       58.47       57.71      1.11 o 
  -4   8   1        4.18        4.58      0.39 o 
  -3   8   1       29.24       30.19      0.49 o 
  -2   8   1        0.96        0.53      0.17 o 
  -1   8   1      131.97      131.16      0.91 o 
   0   8   1       43.47       44.86      0.55 o 
   1   8   1       77.06       73.56      0.66 o 
   2   8   1       81.16       74.11      0.66 o 
   3   8   1        3.91        3.26      0.21 o 
   4   8   1      205.68      206.30      1.58 o 
   5   8   1       12.00       11.67      0.45 o 
   6   8   1      105.23      107.65      1.58 o 
   7   8   1       60.30       53.66      0.83 o 
   8   8   1       56.61       50.56      0.93 o 
  -7   9   1        0.94        0.36      0.22 o 
  -6   9   1       30.19       29.02      0.77 o 
  -5   9   1       23.21       23.61      0.66 o 
  -4   9   1      321.37      333.11      2.70 o 
  -3   9   1        0.79        0.54      0.16 o 
  -2   9   1      261.46      257.02      1.48 o 
  -1   9   1       46.38       48.95      0.57 o 
   0   9   1        2.58        2.14      0.19 o 
   1   9   1      400.67      422.82      2.18 o 
   2   9   1      138.93      144.25      0.98 o 
   3   9   1      662.94      649.25      3.25 o 
   4   9   1        3.37        3.65      0.24 o 
   5   9   1      251.92      245.49      3.10 o 
   6   9   1       20.62       19.02      0.54 o 
   7   9   1       13.68        9.37      0.46 o 
  -6  10   1      180.20      178.39      2.82 o 
  -5  10   1       33.85       35.83      0.60 o 
  -4  10   1       74.59       76.65      1.19 o 
  -3  10   1       84.46       79.83      0.66 o 
  -2  10   1       88.71       85.47      0.68 o 
  -1  10   1       32.67       34.37      0.46 o 
   0  10   1       38.12       40.21      0.50 o 
   1  10   1        6.82        6.35      0.22 o 
   2  10   1        2.90        5.69      0.21 o 
   3  10   1       53.08       48.15      0.50 o 
   4  10   1       13.77       15.48      0.36 o 
   5  10   1       40.69       41.66      0.65 o 
   6  10   1       19.44       16.10      0.61 o 
  -4  11   1      151.32      138.32      1.56 o 
  -3  11   1      162.42      161.53      1.09 o 
  -2  11   1        2.92        2.57      0.14 o 
  -1  11   1      118.52      115.95      0.78 o 
   0  11   1       14.34       20.62      0.31 o 
   1  11   1        3.28        4.42      0.16 o 
   2  11   1        9.39       10.71      0.23 o 
   3  11   1        6.47        6.13      0.18 o 
   4  11   1        0.28       -0.01      0.18 o 
   0  12   1       10.32       14.26      0.25 o 
 -11   0   2       41.21       40.17      0.88 o 
 -10   0   2      299.61      307.42      2.33 o 
  -9   0   2      291.96      305.69      2.33 o 
  -8   0   2      102.29      101.64      1.36 o 
  -7   0   2      109.70      111.57      1.49 o 
  -6   0   2       64.93       77.07      1.14 o 
  -5   0   2        7.72       18.33      0.63 o 
  -4   0   2       93.29      107.17      0.98 o 
  -3   0   2       29.32       31.49      0.38 o 
  -2   0   2      291.80      267.70      1.97 o 
   0   0   2     3996.77     3582.04     60.78 o 
   1   0   2     5800.12     5232.43     57.47 o 
   2   0   2       33.54       23.55      0.49 o 
   3   0   2      207.21      212.96      1.53 o 
   4   0   2     3289.96     3502.34     23.74 o 
   5   0   2       74.13       59.13      0.86 o 
   6   0   2        3.96        4.49      0.35 o 
   7   0   2        4.13        5.63      0.35 o 
   8   0   2     1820.90     1887.56     10.90 o 
   9   0   2       62.64       58.99      0.91 o 
  10   0   2        2.43        2.76      0.27 o 
 -11   1   2       85.67       94.97      1.28 o 
 -10   1   2       36.45       39.23      0.52 o 
  -9   1   2       32.34       34.75      0.52 o 
  -8   1   2      194.25      193.74      1.17 o 
  -7   1   2      812.64      782.95      3.88 o 
  -6   1   2        9.74        9.43      0.31 o 
  -5   1   2       55.25       55.01      0.53 o 
  -4   1   2      205.00      231.14      1.61 o 
  -3   1   2      408.84      426.78      2.01 o 
  -2   1   2     5045.42     4835.10     21.68 o 
  -1   1   2      312.82      270.64      1.34 o 
   0   1   2      769.13      707.14      3.25 o 
   1   1   2     4999.17     4847.81     28.15 o 
   2   1   2      483.59      474.57      2.20 o 
   3   1   2        4.69        7.56      0.14 o 
   4   1   2      164.99      176.53      1.05 o 
   5   1   2       43.28       37.77      0.49 o 
   6   1   2       75.29       75.93      0.80 o 
   7   1   2      601.01      600.09      2.88 o 
   8   1   2      682.23      709.96      3.33 o 
   9   1   2       23.31       23.98      0.45 o 
  10   1   2        3.31        3.45      0.22 o 
 -11   2   2       54.58       55.02      2.08 o 
 -10   2   2       47.22       49.84      0.64 o 
  -9   2   2       62.63       63.93      0.75 o 
  -8   2   2       53.28       55.63      0.70 o 
  -7   2   2       64.51       64.29      0.75 o 
  -6   2   2       29.02       24.77      0.51 o 
  -5   2   2        9.83       11.36      0.28 o 
  -4   2   2      525.90      591.68      3.03 o 
  -3   2   2     1501.14     1503.93      6.53 o 
  -2   2   2      756.35      758.36      3.47 o 
  -1   2   2      417.03      412.98      1.89 o 
   0   2   2     6590.38     6659.07     73.38 o 
   1   2   2     1846.69     1820.11      8.21 o 
   2   2   2     1563.29     1594.66      7.07 o 
   3   2   2      404.67      404.96      1.93 o 
   4   2   2      203.35      203.43      1.18 o 
   5   2   2      372.88      378.36      2.37 o 
   6   2   2      293.17      271.72      2.06 o 
   7   2   2      205.61      208.94      1.34 o 
   8   2   2       54.90       61.40      0.75 o 
   9   2   2      382.06      420.04      2.31 o 
  10   2   2       34.08       32.32      0.48 o 
 -10   3   2       30.00       30.61      0.54 o 
  -9   3   2       44.90       42.83      0.64 o 
  -8   3   2      189.93      192.84      1.37 o 
  -7   3   2       36.73       40.34      0.61 o 
  -6   3   2       52.27       49.72      0.81 o 
  -5   3   2      462.25      426.90      2.81 o 
  -4   3   2     1011.39     1061.91      5.67 o 
  -3   3   2       12.89       17.28      0.24 o 
  -2   3   2     1666.11     1690.65      7.44 o 
  -1   3   2     3497.26     3765.92     15.50 o 
   0   3   2     3404.36     3510.46     16.12 o 
   1   3   2      610.49      610.72      2.88 o 
   2   3   2       21.69       29.81      0.28 o 
   3   3   2       29.32       40.34      0.38 o 
   4   3   2       78.53       59.08      0.55 o 
   5   3   2      123.65      110.26      1.05 o 
   6   3   2      224.72      204.21      1.87 o 
   7   3   2        6.32        6.25      0.30 o 
   8   3   2      149.83      153.85      1.19 o 
   9   3   2       48.65       50.64      0.66 o 
  10   3   2       45.87       44.82      0.83 o 
 -10   4   2       24.22       19.37      0.38 o 
  -9   4   2        0.31       -0.02      0.21 o 
  -8   4   2      153.66      161.13      1.24 o 
  -7   4   2       47.33       43.93      0.66 o 
  -6   4   2      408.23      396.36      2.87 o 
  -5   4   2        7.82       13.29      0.42 o 
  -4   4   2       49.10       51.51      0.57 o 
  -3   4   2      941.24     1057.66      5.51 o 
  -2   4   2       48.47       40.88      0.34 o 
  -1   4   2      114.11      145.16      0.89 o 
   0   4   2       78.24      101.00      0.71 o 
   1   4   2      307.35      352.76      1.89 o 
   2   4   2        2.12        5.60      0.18 o 
   3   4   2      174.78      202.41      1.31 o 
   4   4   2      830.20      847.13      5.21 o 
   5   4   2       34.06       39.80      0.68 o 
   6   4   2      113.82      107.88      0.93 o 
   7   4   2       95.33      101.24      0.93 o 
   8   4   2      323.91      334.31      2.08 o 
   9   4   2        1.29        1.70      0.22 o 
  10   4   2        4.28        3.35      0.21 o 
 -10   5   2       26.47       28.80      0.55 o 
  -9   5   2       52.42       53.36      0.66 o 
  -8   5   2       10.84        9.47      0.34 o 
  -7   5   2       92.79       86.67      0.90 o 
  -6   5   2       68.50       73.81      0.93 o 
  -5   5   2        0.94        0.59      0.32 o 
  -4   5   2      177.80      171.70      1.52 o 
  -3   5   2     1292.61     1335.54      7.06 o 
  -2   5   2     1020.87     1116.69      6.29 o 
  -1   5   2      601.91      640.84      3.75 o 
   0   5   2     1042.79     1199.53      6.59 o 
   1   5   2      104.53      123.60      0.99 o 
   2   5   2      537.64      580.67      3.46 o 
   3   5   2       12.70       23.59      0.43 o 
   4   5   2      222.02      190.99      1.68 o 
   5   5   2      743.52      663.87      5.50 o 
   6   5   2      140.14      142.61      1.12 o 
   7   5   2       19.11       17.99      0.44 o 
   8   5   2       99.60      102.22      0.93 o 
   9   5   2        3.62        3.90      0.24 o 
  -9   6   2     1222.58     1253.99      8.32 o 
  -8   6   2       88.01       87.43      0.90 o 
  -7   6   2        3.69        4.25      0.34 o 
  -6   6   2       32.90       28.31      0.73 o 
  -5   6   2        0.33        0.93      0.27 o 
  -4   6   2      165.74      138.64      2.12 o 
  -3   6   2       15.30       11.97      0.43 o 
  -2   6   2      506.96      535.45      3.58 o 
  -1   6   2      194.79      205.20      1.63 o 
   0   6   2     1145.17     1217.17      7.23 o 
   1   6   2       10.92       15.51      0.38 o 
   2   6   2       61.92       62.95      0.74 o 
   3   6   2       37.81       35.42      0.70 o 
   4   6   2       14.01       12.87      0.53 o 
   5   6   2       47.65       48.15      0.86 o 
   6   6   2      658.53      673.87      3.90 o 
   7   6   2      278.02      286.98      1.88 o 
   8   6   2        8.03        8.15      0.32 o 
   9   6   2        6.18        5.83      0.25 o 
  -9   7   2        3.44        6.88      0.50 o 
  -8   7   2      110.06      115.75      1.27 o 
  -7   7   2       19.01       20.91      0.65 o 
  -6   7   2      122.42      134.87      1.54 o 
  -5   7   2        5.07        7.56      0.42 o 
  -4   7   2      180.30      165.73      1.72 o 
  -3   7   2     1220.64     1208.07      6.39 o 
  -2   7   2      229.12      225.56      2.03 o 
  -1   7   2      195.41      208.79      1.85 o 
   0   7   2        4.29        4.27      0.28 o 
   1   7   2      238.79      252.95      2.39 o 
   2   7   2      255.88      226.53      2.17 o 
   3   7   2       11.86        8.45      0.27 o 
   4   7   2       60.01       70.74      0.74 o 
   5   7   2       42.07       43.38      0.71 o 
   6   7   2      888.70      896.31      5.78 o 
   7   7   2       87.18       99.37      1.05 o 
   8   7   2      156.69      158.12      1.98 o 
  -8   8   2       24.46       18.17      0.70 o 
  -7   8   2       88.61       80.49      1.25 o 
  -6   8   2      101.69      109.46      1.66 o 
  -5   8   2       22.18       21.00      0.62 o 
  -4   8   2       23.82       23.30      0.63 o 
  -3   8   2     1000.30      914.41      4.70 o 
  -2   8   2      689.68      703.01      3.35 o 
  -1   8   2      321.01      319.42      1.72 o 
   0   8   2      726.51      711.09      3.26 o 
   1   8   2      666.34      631.64      2.98 o 
   2   8   2        8.56       13.55      0.32 o 
   3   8   2       65.83       63.69      0.64 o 
   4   8   2        0.33        0.66      0.18 o 
   5   8   2       19.38       15.74      0.45 o 
   6   8   2        0.08        0.74      0.28 o 
   7   8   2        1.80        1.84      0.27 o 
   8   8   2        2.82        1.41      0.36 o 
  -7   9   2        0.04        0.09      0.22 o 
  -6   9   2        7.59        7.55      0.35 o 
  -5   9   2        2.21        3.77      0.32 o 
  -4   9   2        0.70        1.13      0.23 o 
  -3   9   2      389.54      404.62      2.29 o 
  -2   9   2       10.36        8.55      0.26 o 
  -1   9   2       37.58       38.62      0.52 o 
   0   9   2       53.11       55.18      0.61 o 
   1   9   2      222.75      232.01      1.33 o 
   2   9   2      148.59      165.38      1.05 o 
   3   9   2       51.80       52.24      0.58 o 
   4   9   2       25.43       22.17      0.45 o 
   5   9   2       84.15       93.19      1.25 o 
   6   9   2      106.33       99.53      1.23 o 
   7   9   2       72.86       74.58      1.45 o 
  -6  10   2        1.71        0.72      0.26 o 
  -5  10   2       32.91       33.95      0.61 o 
  -4  10   2       18.12       18.24      0.47 o 
  -3  10   2        8.85       10.74      0.28 o 
  -2  10   2      309.32      303.49      1.66 o 
  -1  10   2      362.12      360.95      1.89 o 
   0  10   2        7.30        7.72      0.24 o 
   1  10   2      260.81      265.37      1.45 o 
   2  10   2      292.38      290.82      1.57 o 
   3  10   2        6.28        4.39      0.19 o 
   4  10   2        1.52        1.12      0.17 o 
   5  10   2       75.09       63.91      0.86 o 
  -4  11   2        0.07        0.11      0.17 o 
  -3  11   2       13.64        8.20      0.22 o 
  -2  11   2        0.82        0.99      0.12 o 
  -1  11   2        2.50        1.37      0.13 o 
   0  11   2        6.01        6.16      0.18 o 
   1  11   2       11.34       11.06      0.23 o 
   2  11   2        0.10        0.19      0.10 o 
   3  11   2        1.43        2.42      0.14 o 
   4  11   2       21.33       23.23      0.73 o 
   0  12   2       12.08       13.66      1.07 o 
 -11   1   3      350.81      376.74      3.99 o 
 -10   1   3       31.40       31.95      0.49 o 
  -9   1   3      139.99      151.19      1.04 o 
  -8   1   3       50.70       56.63      0.65 o 
  -7   1   3      468.15      441.54      2.37 o 
  -6   1   3       84.35       84.75      0.85 o 
  -5   1   3     1210.26     1169.69      6.27 o 
  -4   1   3      123.87      153.31      0.94 o 
  -3   1   3      407.29      454.94      2.22 o 
  -2   1   3     7944.95     7701.94     47.85 o 
  -1   1   3      907.82      836.77      3.72 o 
   0   1   3      315.54      275.97      1.30 o 
   1   1   3     2169.37     2028.06      9.13 o 
   2   1   3      115.13      124.02      0.67 o 
   3   1   3     1013.55     1039.42      4.84 o 
   4   1   3      458.28      487.47      2.59 o 
   5   1   3       97.59       83.81      0.76 o 
   6   1   3      231.71      215.87      1.58 o 
   7   1   3        9.02        8.72      0.31 o 
   8   1   3        7.37        6.71      0.30 o 
   9   1   3      151.28      156.62      1.13 o 
  10   1   3        0.00        0.02      0.17 o 
 -11   2   3       21.97       22.87      0.85 o 
 -10   2   3        0.52        1.15      0.20 o 
  -9   2   3        2.30        2.84      0.26 o 
  -8   2   3        0.35        0.22      0.22 o 
  -7   2   3      196.72      190.09      1.25 o 
  -6   2   3      161.15      151.05      1.35 o 
  -5   2   3      204.94      248.06      1.62 o 
  -4   2   3      915.25      929.31      4.65 o 
  -3   2   3      936.73      949.07      4.18 o 
  -2   2   3     1373.99     1377.71      5.97 o 
  -1   2   3     3611.38     3705.25     14.83 o 
   0   2   3     3207.96     3354.24     15.32 o 
   1   2   3        5.97       11.97      0.17 o 
   2   2   3     1544.61     1610.08      7.08 o 
   3   2   3      109.45       97.16      0.61 o 
   4   2   3     3304.77     3544.78     17.29 o 
   5   2   3       20.88       18.67      0.40 o 
   6   2   3       25.88       22.26      0.54 o 
   7   2   3       34.15       26.77      0.51 o 
   8   2   3      505.28      521.79      2.81 o 
   9   2   3        8.05        8.01      0.30 o 
  10   2   3        8.47        8.34      0.27 o 
 -10   3   3      102.97      109.21      0.93 o 
  -9   3   3       39.77       41.46      0.62 o 
  -8   3   3      138.29      143.88      1.09 o 
  -7   3   3       35.31       33.95      0.55 o 
  -6   3   3      346.56      347.16      2.62 o 
  -5   3   3       64.43       75.39      0.82 o 
  -4   3   3       83.10       94.35      0.75 o 
  -3   3   3      646.07      643.72      3.04 o 
  -2   3   3      296.67      266.68      1.35 o 
  -1   3   3     2575.45     2681.08     10.57 o 
   0   3   3     1287.89     1401.66      6.71 o 
   1   3   3       63.86       45.38      0.34 o 
   2   3   3     1465.51     1468.66      6.99 o 
   3   3   3      875.16      876.91      4.55 o 
   4   3   3       63.30       47.83      0.52 o 
   5   3   3      209.10      211.54      1.73 o 
   6   3   3      220.04      215.28      1.78 o 
   7   3   3      587.45      598.52      3.23 o 
   8   3   3      113.93      116.07      0.97 o 
   9   3   3       45.35       46.08      0.64 o 
  10   3   3       10.58        8.87      0.27 o 
 -10   4   3       23.12       28.32      0.44 o 
  -9   4   3      131.73      145.56      1.14 o 
  -8   4   3       19.75       24.00      0.49 o 
  -7   4   3        6.70        4.16      0.28 o 
  -6   4   3        0.16        0.22      0.24 o 
  -5   4   3      541.69      511.39      4.11 o 
  -4   4   3        3.75        4.98      0.23 o 
  -3   4   3       11.93        9.41      0.22 o 
  -2   4   3     6512.87     6877.55     29.14 o 
  -1   4   3      213.98      220.45      1.31 o 
   0   4   3        5.17        8.35      0.20 o 
   1   4   3      949.92     1086.51      5.59 o 
   2   4   3        1.38        0.37      0.12 o 
   3   4   3     1172.31     1251.97      6.80 o 
   4   4   3        3.27        3.60      0.22 o 
   5   4   3       53.39       61.37      0.92 o 
   6   4   3      372.52      379.72      2.23 o 
   7   4   3      357.18      346.78      2.04 o 
   8   4   3       23.95       23.00      0.47 o 
   9   4   3        5.06        6.05      0.27 o 
  10   4   3      102.62       92.94      0.94 o 
 -10   5   3        1.90        0.80      0.23 o 
  -9   5   3        9.75       11.68      0.36 o 
  -8   5   3       17.71       19.03      0.45 o 
  -7   5   3       23.69       24.08      0.54 o 
  -6   5   3       64.99       64.76      0.85 o 
  -5   5   3        0.48        0.46      0.33 o 
  -4   5   3        7.27        4.95      0.25 o 
  -3   5   3      470.88      513.91      2.75 o 
  -2   5   3     1067.72     1101.14      6.19 o 
  -1   5   3      759.96      799.30      4.66 o 
   0   5   3       19.07       18.56      0.36 o 
   1   5   3      378.23      425.54      2.64 o 
   2   5   3        0.05        0.09      0.13 o 
   3   5   3       72.51       68.96      0.74 o 
   4   5   3       21.90       23.72      0.55 o 
   5   5   3      162.02      149.30      1.10 o 
   6   5   3     1344.70     1353.52      7.01 o 
   7   5   3        1.33        1.44      0.23 o 
   8   5   3       34.00       30.75      0.51 o 
   9   5   3        0.00        0.06      0.18 o 
  -9   6   3        2.18        0.56      0.31 o 
  -8   6   3       12.55        8.76      0.36 o 
  -7   6   3       24.23       33.67      0.72 o 
  -6   6   3        1.82        0.87      0.30 o 
  -5   6   3       27.67       32.15      0.84 o 
  -4   6   3        1.50        1.77      0.48 o 
  -3   6   3        0.14        1.46      0.25 o 
  -2   6   3       86.49       89.91      0.95 o 
  -1   6   3      583.69      600.33      3.94 o 
   0   6   3       12.79       24.22      0.49 o 
   1   6   3       17.83       28.06      0.53 o 
   2   6   3        0.32        0.26      0.16 o 
   3   6   3      199.03      193.01      1.80 o 
   4   6   3      175.25      161.65      1.24 o 
   5   6   3      292.24      279.79      1.77 o 
   6   6   3      430.61      445.76      2.70 o 
   7   6   3       57.87       63.48      0.75 o 
   8   6   3       12.28       11.35      0.34 o 
   9   6   3        0.02       -0.18      0.18 o 
  -9   7   3        1.52        0.54      0.32 o 
  -8   7   3        0.38        0.47      0.26 o 
  -7   7   3       71.93       79.85      1.45 o 
  -6   7   3        1.40        0.58      0.27 o 
  -5   7   3        1.06        1.13      0.29 o 
  -4   7   3      582.74      597.27      4.47 o 
  -3   7   3      689.81      699.70      3.77 o 
  -2   7   3      222.98      200.23      2.24 o 
  -1   7   3        0.02        0.00      0.21 o 
   0   7   3      133.76      136.44      1.38 o 
   1   7   3       30.67       34.95      0.71 o 
   2   7   3      113.73      123.54      1.02 o 
   3   7   3      268.60      248.46      1.51 o 
   4   7   3       27.83       26.60      0.48 o 
   5   7   3       91.44       85.96      0.87 o 
   6   7   3      485.35      460.58      2.91 o 
   7   7   3       17.12       17.72      0.42 o 
   8   7   3        0.27        0.94      0.22 o 
  -8   8   3        3.25        3.17      0.28 o 
  -7   8   3       54.00       46.76      0.81 o 
  -6   8   3        1.66        2.83      0.31 o 
  -5   8   3       57.10       56.95      0.97 o 
  -4   8   3      144.18      131.38      1.35 o 
  -3   8   3        2.55        3.65      0.24 o 
  -2   8   3      700.64      682.53      3.27 o 
  -1   8   3       20.00       22.53      0.40 o 
   0   8   3      219.93      229.93      1.33 o 
   1   8   3      549.16      532.61      2.54 o 
   2   8   3       35.94       39.19      0.53 o 
   3   8   3       42.62       39.34      0.53 o 
   4   8   3       12.49       11.62      0.32 o 
   5   8   3      231.83      224.64      1.66 o 
   6   8   3      247.46      235.63      1.87 o 
   7   8   3        3.39        1.86      0.27 o 
  -7   9   3        0.89        0.90      0.23 o 
  -6   9   3        3.44        3.01      0.27 o 
  -5   9   3      341.40      324.25      2.88 o 
  -4   9   3       83.60       81.57      1.07 o 
  -3   9   3      153.38      155.29      1.13 o 
  -2   9   3      414.87      397.86      2.09 o 
  -1   9   3      268.46      280.83      1.56 o 
   0   9   3      117.70      119.77      0.86 o 
   1   9   3        0.05        0.15      0.15 o 
   2   9   3      431.53      427.13      2.17 o 
   3   9   3       60.32       59.92      0.58 o 
   4   9   3       82.12       81.48      0.76 o 
   5   9   3        5.18        5.65      0.28 o 
   6   9   3      116.49      115.61      1.28 o 
   7   9   3        0.36        1.13      0.44 o 
  -6  10   3        3.98        3.46      0.35 o 
  -5  10   3       71.22       66.09      0.89 o 
  -4  10   3       71.84       70.32      0.93 o 
  -3  10   3      453.16      438.52      2.50 o 
  -2  10   3       48.68       48.66      0.50 o 
  -1  10   3        9.73       12.30      0.29 o 
   0  10   3      221.34      236.24      1.35 o 
   1  10   3      158.97      158.73      0.98 o 
   2  10   3      234.16      215.95      1.21 o 
   3  10   3        9.28        8.01      0.23 o 
   4  10   3        1.17        1.42      0.16 o 
   5  10   3       22.15       20.96      0.62 o 
  -4  11   3       71.31       59.96      0.91 o 
  -3  11   3       35.55       32.13      0.37 o 
  -2  11   3       50.57       56.92      0.46 o 
  -1  11   3        0.89        1.36      0.13 o 
   0  11   3        0.19        1.08      0.12 o 
   1  11   3        0.28        0.64      0.11 o 
   2  11   3        4.52        4.53      0.16 o 
   3  11   3        0.01        0.18      0.11 o 
   4  11   3      221.17      233.25      3.93 o 
 -11   0   4        2.62       -0.25      0.29 o 
 -10   0   4        0.52        0.07      0.27 o 
  -9   0   4      227.89      242.14      1.97 o 
  -8   0   4       20.73       20.93      0.63 o 
  -7   0   4        6.55        8.93      0.42 o 
  -6   0   4      371.53      357.77      3.37 o 
  -5   0   4       37.57       25.34      0.57 o 
  -4   0   4       10.07       13.97      0.36 o 
  -3   0   4     2191.71     2236.05     14.77 o 
  -1   0   4      597.96      558.46      3.50 o 
   0   0   4        1.79        0.44      0.13 o 
   2   0   4     2408.37     2357.89     14.95 o 
   3   0   4     4671.11     4896.99     32.24 o 
   4   0   4     5153.37     5403.15     37.40 o 
   5   0   4      500.81      502.83      5.20 o 
   6   0   4        7.05        6.52      0.40 o 
   7   0   4      264.22      240.39      1.96 o 
   8   0   4      141.19      150.16      1.45 o 
   9   0   4        7.40        7.19      0.38 o 
  10   0   4      167.07      180.07      2.27 o 
 -11   1   4      202.87      219.90      2.15 o 
 -10   1   4       36.07       36.52      0.50 o 
  -9   1   4       31.44       31.81      0.48 o 
  -8   1   4        9.99        7.08      0.28 o 
  -7   1   4      316.04      304.13      1.66 o 
  -6   1   4      112.45      105.96      1.05 o 
  -5   1   4      858.70      897.20      4.97 o 
  -4   1   4     1039.56     1136.64      5.71 o 
  -3   1   4     1723.08     1753.16      8.13 o 
  -2   1   4      714.72      692.66      3.08 o 
  -1   1   4     3091.04     2999.02     12.57 o 
   0   1   4     1208.25     1169.21      5.07 o 
   1   1   4      263.83      271.38      1.31 o 
   2   1   4      769.74      764.87      3.42 o 
   3   1   4        7.52       15.49      0.22 o 
   4   1   4        9.89        9.55      0.23 o 
   5   1   4      329.73      320.71      1.99 o 
   6   1   4       44.69       41.35      0.69 o 
   7   1   4      298.53      309.79      1.68 o 
   8   1   4       11.48       13.12      0.37 o 
   9   1   4       27.92       29.86      0.51 o 
  10   1   4        5.07        3.81      0.21 o 
 -10   2   4        0.01       -0.07      0.19 o 
  -9   2   4       42.88       44.57      0.61 o 
  -8   2   4       74.70       81.07      0.78 o 
  -7   2   4      127.74      132.07      0.97 o 
  -6   2   4      116.98      120.29      1.13 o 
  -5   2   4       16.16       16.27      0.35 o 
  -4   2   4       21.63       28.34      0.36 o 
  -3   2   4      390.73      381.74      1.92 o 
  -2   2   4      185.63      167.43      0.83 o 
  -1   2   4     1488.53     1597.70      6.37 o 
   0   2   4      653.01      700.95      3.33 o 
   1   2   4       92.79      108.05      0.61 o 
   2   2   4       32.61       34.32      0.29 o 
   3   2   4        0.09        0.41      0.09 o 
   4   2   4      267.09      284.02      1.75 o 
   5   2   4      226.75      231.59      1.77 o 
   6   2   4      248.30      223.88      2.00 o 
   7   2   4       64.18       67.95      0.74 o 
   8   2   4      464.70      494.38      2.68 o 
   9   2   4       21.40       19.07      0.43 o 
  10   2   4        0.00       -0.17      0.17 o 
 -10   3   4        1.93        0.69      0.20 o 
  -9   3   4       19.71       19.80      0.43 o 
  -8   3   4      182.73      190.58      1.31 o 
  -7   3   4       36.81       41.99      0.63 o 
  -6   3   4      363.44      347.93      2.72 o 
  -5   3   4      516.58      517.93      3.44 o 
  -4   3   4      240.90      234.45      1.53 o 
  -3   3   4     1038.60     1114.46      5.60 o 
  -2   3   4       13.40       12.64      0.18 o 
  -1   3   4      181.24      215.47      1.13 o 
   0   3   4      212.04      207.28      1.11 o 
   1   3   4      615.59      655.40      3.22 o 
   2   3   4      367.02      383.15      2.07 o 
   3   3   4       95.26       99.50      0.77 o 
   4   3   4       89.00       90.98      0.81 o 
   5   3   4      311.84      291.69      2.31 o 
   6   3   4       11.57       13.97      0.39 o 
   7   3   4        2.99        5.03      0.28 o 
   8   3   4      353.82      362.86      2.15 o 
   9   3   4      183.07      184.96      1.26 o 
  10   3   4       62.28       67.16      0.64 o 
 -10   4   4       16.69       18.60      0.37 o 
  -9   4   4       12.00       11.25      0.34 o 
  -8   4   4       26.16       23.36      0.47 o 
  -7   4   4      120.97      110.29      1.03 o 
  -6   4   4       97.82      103.35      0.92 o 
  -5   4   4      244.00      263.05      2.29 o 
  -4   4   4      865.41      863.09      5.35 o 
  -3   4   4      404.98      429.05      2.16 o 
  -2   4   4       19.05       24.04      0.32 o 
  -1   4   4      380.60      456.98      2.52 o 
   0   4   4      516.22      650.84      3.48 o 
   1   4   4      344.84      389.45      2.18 o 
   2   4   4     1734.73     1902.37     10.32 o 
   3   4   4      227.70      239.47      1.62 o 
   4   4   4      350.03      360.07      2.55 o 
   5   4   4      156.40      122.51      1.42 o 
   6   4   4      136.95      128.69      1.00 o 
   7   4   4      109.50      115.28      0.98 o 
   8   4   4        3.59        3.58      0.26 o 
   9   4   4        2.83        2.86      0.23 o 
  10   4   4        1.13        0.35      0.23 o 
 -10   5   4        0.33        0.00      0.28 o 
  -9   5   4        7.92        4.63      0.27 o 
  -8   5   4        2.58        4.50      0.29 o 
  -7   5   4       50.13       49.04      0.71 o 
  -6   5   4       14.73       12.39      0.46 o 
  -5   5   4       80.51       77.20      1.01 o 
  -4   5   4      131.88      123.94      1.08 o 
  -3   5   4       68.14       73.32      0.67 o 
  -2   5   4      288.55      280.79      1.94 o 
  -1   5   4     2609.03     2874.98     16.05 o 
   0   5   4       20.77       19.00      0.37 o 
   1   5   4       11.40        4.89      0.23 o 
   2   5   4      330.25      361.25      2.38 o 
   3   5   4       19.01       17.81      0.41 o 
   4   5   4       94.50       84.10      1.02 o 
   5   5   4      336.93      330.70      1.98 o 
   6   5   4        0.13        0.52      0.21 o 
   7   5   4        0.29        0.22      0.22 o 
   8   5   4        4.49        4.49      0.27 o 
   9   5   4        0.10        0.00      0.18 o 
  -9   6   4      142.85      151.66      1.37 o 
  -8   6   4        0.05        0.03      0.23 o 
  -7   6   4       77.26       73.62      0.95 o 
  -6   6   4        0.65        1.19      0.28 o 
  -5   6   4      680.25      685.88      5.64 o 
  -4   6   4      180.15      160.48      1.91 o 
  -3   6   4        6.53        8.47      0.39 o 
  -2   6   4      323.77      323.35      2.45 o 
  -1   6   4      304.83      354.43      2.54 o 
   0   6   4        3.06        2.35      0.21 o 
   1   6   4      162.52      170.49      1.42 o 
   2   6   4       48.84       39.77      0.64 o 
   3   6   4      113.25      106.16      1.20 o 
   4   6   4        8.80        7.15      0.27 o 
   5   6   4      606.00      581.46      3.06 o 
   6   6   4      393.77      374.14      2.29 o 
   7   6   4       34.61       40.64      0.61 o 
   8   6   4        0.04        0.03      0.18 o 
   9   6   4       56.68       52.29      0.73 o 
  -9   7   4        2.78        1.52      0.44 o 
  -8   7   4        4.50        3.63      0.33 o 
  -7   7   4      105.37       90.21      1.22 o 
  -6   7   4       27.92       26.07      0.93 o 
  -5   7   4       35.52       34.62      0.83 o 
  -4   7   4      418.61      415.94      3.41 o 
  -3   7   4      354.51      334.48      2.08 o 
  -2   7   4      429.33      401.17      2.70 o 
  -1   7   4      226.45      216.98      1.94 o 
   0   7   4       39.41       34.60      0.68 o 
   1   7   4       52.49       51.61      1.17 o 
   2   7   4       86.05       87.39      0.69 o 
   3   7   4       70.96       73.73      0.69 o 
   4   7   4        0.22        0.28      0.17 o 
   5   7   4     1414.63     1371.60      6.96 o 
   6   7   4      371.34      383.20      2.33 o 
   7   7   4       37.38       29.40      0.51 o 
   8   7   4      143.15      135.76      1.06 o 
  -8   8   4       14.90       12.33      0.48 o 
  -7   8   4        5.31        2.63      0.28 o 
  -6   8   4        1.90        2.59      0.30 o 
  -5   8   4      127.57      124.24      1.36 o 
  -4   8   4      346.95      367.53      2.80 o 
  -3   8   4      361.39      322.18      1.99 o 
  -2   8   4       26.42       29.78      0.46 o 
  -1   8   4        7.11        7.98      0.26 o 
   0   8   4     1229.48     1201.81      5.22 o 
   1   8   4     1227.69     1150.73      5.07 o 
   2   8   4      277.36      250.02      1.40 o 
   3   8   4      123.50      128.56      0.92 o 
   4   8   4      182.28      189.66      1.40 o 
   5   8   4       49.87       57.92      0.67 o 
   6   8   4       66.93       70.22      0.88 o 
   7   8   4        2.32        2.03      0.23 o 
  -7   9   4        5.34        6.79      0.39 o 
  -6   9   4       37.11       28.45      0.81 o 
  -5   9   4        0.16        0.14      0.24 o 
  -4   9   4      101.04      103.09      1.04 o 
  -3   9   4       16.21       16.51      0.35 o 
  -2   9   4       30.89       30.80      0.46 o 
  -1   9   4       78.28       81.86      0.67 o 
   0   9   4       88.90       97.66      0.76 o 
   1   9   4       25.37       34.09      0.48 o 
   2   9   4       15.95       15.46      0.32 o 
   3   9   4       35.71       35.48      0.48 o 
   4   9   4      129.64      135.92      1.01 o 
   5   9   4       28.46       38.08      0.51 o 
   6   9   4      146.37      128.55      1.51 o 
  -6  10   4       33.11       30.52      0.94 o 
  -5  10   4        9.35       11.39      0.39 o 
  -4  10   4       47.77       44.61      0.67 o 
  -3  10   4      177.82      174.79      1.26 o 
  -2  10   4      259.11      245.69      1.37 o 
  -1  10   4      126.30      126.32      0.85 o 
   0  10   4      145.39      149.03      0.94 o 
   1  10   4      320.11      316.79      1.67 o 
   2  10   4       23.41       20.23      0.33 o 
   3  10   4        5.40        5.06      0.19 o 
   4  10   4       33.24       26.48      0.40 o 
   5  10   4       22.33       16.85      0.49 o 
  -4  11   4      165.17      162.11      2.25 o 
  -3  11   4       29.95       32.80      0.42 o 
  -2  11   4       49.23       39.13      0.37 o 
  -1  11   4       10.29       14.90      0.25 o 
   0  11   4       59.57       62.31      0.48 o 
   1  11   4       25.84       25.57      0.34 o 
   2  11   4        0.20        0.79      0.11 o 
   3  11   4       50.52       62.17      0.59 o 
 -11   1   5        7.33        5.70      0.33 o 
 -10   1   5        3.82        3.13      0.22 o 
  -9   1   5        0.50        0.78      0.22 o 
  -8   1   5        3.68        4.61      0.26 o 
  -7   1   5        0.02        0.37      0.20 o 
  -6   1   5      478.89      470.29      2.96 o 
  -5   1   5      122.70      131.62      1.02 o 
  -4   1   5      987.59     1055.09      5.40 o 
  -3   1   5     6812.98     7156.00     33.50 o 
  -2   1   5        0.51        1.05      0.11 o 
  -1   1   5       13.89        9.96      0.16 o 
   0   1   5     1575.07     1538.25      6.75 o 
   1   1   5      132.28      118.12      0.63 o 
   2   1   5        2.58        3.92      0.12 o 
   3   1   5     4575.59     4764.84     22.34 o 
   4   1   5        5.79       11.43      0.29 o 
   5   1   5       58.76       64.85      0.65 o 
   6   1   5      584.67      509.75      4.38 o 
   7   1   5        1.28        1.12      0.22 o 
   8   1   5       75.62       80.20      0.91 o 
   9   1   5        2.27        3.30      0.24 o 
  10   1   5       41.92       44.72      0.50 o 
 -10   2   5        1.15        2.01      0.22 o 
  -9   2   5        0.33       -0.17      0.21 o 
  -8   2   5      185.62      174.88      1.19 o 
  -7   2   5       45.62       42.19      0.59 o 
  -6   2   5      193.38      191.50      1.64 o 
  -5   2   5       83.83       89.63      0.81 o 
  -4   2   5      167.59      178.31      1.17 o 
  -3   2   5      913.83      966.39      4.77 o 
  -2   2   5      676.79      670.67      3.06 o 
  -1   2   5      232.03      218.13      0.92 o 
   0   2   5      729.46      700.14      3.28 o 
   1   2   5      436.91      471.70      2.29 o 
   2   2   5      347.59      345.47      1.73 o 
   3   2   5      778.36      875.27      4.48 o 
   4   2   5       34.20       51.00      0.54 o 
   5   2   5        7.02       13.41      0.37 o 
   6   2   5      101.97       98.52      0.90 o 
   7   2   5        1.28        1.82      0.23 o 
   8   2   5      216.28      234.06      1.48 o 
   9   2   5        5.38        6.56      0.28 o 
  10   2   5       43.58       49.24      0.61 o 
 -10   3   5        0.05       -0.13      0.18 o 
  -9   3   5       15.68       18.67      0.41 o 
  -8   3   5       43.85       39.50      0.59 o 
  -7   3   5      170.36      171.41      1.19 o 
  -6   3   5      141.41      137.99      1.42 o 
  -5   3   5      532.44      511.55      3.47 o 
  -4   3   5        0.02        0.13      0.22 o 
  -3   3   5       22.29       18.07      0.30 o 
  -2   3   5      135.31      143.70      0.85 o 
  -1   3   5       27.52       27.26      0.30 o 
   0   3   5     1756.36     1868.85      9.03 o 
   1   3   5       28.57       28.15      0.35 o 
   2   3   5       26.11       28.14      0.35 o 
   3   3   5       45.86       44.10      0.48 o 
   4   3   5      663.35      664.39      4.15 o 
   5   3   5      262.20      264.36      2.04 o 
   6   3   5      121.53      127.75      1.01 o 
   7   3   5      244.87      254.71      1.66 o 
   8   3   5       14.45       14.27      0.40 o 
   9   3   5       12.11       13.73      0.34 o 
  10   3   5        2.78        2.98      0.21 o 
 -10   4   5       39.07       42.18      0.52 o 
  -9   4   5       82.81       87.63      0.80 o 
  -8   4   5       16.26       15.07      0.43 o 
  -7   4   5       28.85       24.85      0.56 o 
  -6   4   5      124.43      106.91      0.91 o 
  -5   4   5      495.88      473.01      3.95 o 
  -4   4   5       84.47       96.59      0.96 o 
  -3   4   5       87.44       78.38      0.62 o 
  -2   4   5      226.77      211.96      1.18 o 
  -1   4   5       15.05       12.85      0.31 o 
   0   4   5      432.86      483.94      2.74 o 
   1   4   5      683.66      725.93      3.95 o 
   2   4   5      954.21     1081.92      5.84 o 
   3   4   5      545.50      527.13      3.35 o 
   4   4   5      246.93      229.26      1.87 o 
   5   4   5      229.50      228.51      2.09 o 
   6   4   5        1.74        0.52      0.21 o 
   7   4   5      163.30      171.61      1.25 o 
   8   4   5        2.19        1.92      0.23 o 
   9   4   5       10.07        7.80      0.28 o 
 -10   5   5        0.10        0.02      0.34 o 
  -9   5   5        3.14        2.45      0.23 o 
  -8   5   5       46.80       39.58      0.61 o 
  -7   5   5        1.12        0.73      0.23 o 
  -6   5   5        4.92        5.04      0.29 o 
  -5   5   5      164.98      149.88      1.61 o 
  -4   5   5      254.46      257.42      1.89 o 
  -3   5   5       26.25       25.41      0.45 o 
  -2   5   5      188.26      199.55      1.47 o 
  -1   5   5      112.51      111.24      0.93 o 
   0   5   5       23.74       32.43      0.50 o 
   1   5   5       24.30       26.16      0.47 o 
   2   5   5       15.02       12.91      0.34 o 
   3   5   5       30.00       25.21      0.51 o 
   4   5   5        8.83        8.80      0.38 o 
   5   5   5      416.10      413.07      2.26 o 
   6   5   5       86.18       80.80      0.80 o 
   7   5   5      176.06      179.68      1.29 o 
   8   5   5        4.70        6.41      0.27 o 
   9   5   5        4.21        2.52      0.20 o 
  -9   6   5       48.68       50.92      0.65 o 
  -8   6   5       15.82       12.98      0.42 o 
  -7   6   5        0.49       -0.04      0.23 o 
  -6   6   5      200.46      178.72      1.59 o 
  -5   6   5       72.08       63.79      0.88 o 
  -4   6   5        0.22        1.01      0.22 o 
  -3   6   5        7.11        6.57      0.37 o 
  -2   6   5      413.13      399.51      2.94 o 
  -1   6   5      258.35      267.04      2.03 o 
   0   6   5      201.33      212.81      1.69 o 
   1   6   5      350.82      360.69      2.56 o 
   2   6   5       56.10       57.27      0.79 o 
   3   6   5       65.41       64.08      1.09 o 
   4   6   5        1.43        2.17      0.20 o 
   5   6   5       87.33       97.33      0.83 o 
   6   6   5        7.37        8.96      0.32 o 
   7   6   5       25.20       24.31      0.46 o 
   8   6   5       11.17       10.28      0.29 o 
   9   6   5       77.08       74.91      3.00 o 
  -8   7   5        6.57        3.57      0.38 o 
  -7   7   5        0.12        0.24      0.26 o 
  -6   7   5       16.31       11.10      0.47 o 
  -5   7   5      311.79      306.13      2.65 o 
  -4   7   5      206.55      204.77      1.65 o 
  -3   7   5       30.66       22.26      0.44 o 
  -2   7   5        4.26        6.76      0.24 o 
  -1   7   5        2.58        4.42      0.26 o 
   0   7   5      381.31      367.30      2.35 o 
   1   7   5      116.21      120.13      0.85 o 
   2   7   5        0.05        0.32      0.15 o 
   3   7   5      245.94      249.88      1.48 o 
   4   7   5      405.10      392.53      2.62 o 
   5   7   5      474.03      438.96      2.54 o 
   6   7   5      156.59      148.02      1.11 o 
   7   7   5        6.70        5.24      0.26 o 
   8   7   5       70.56       62.89      0.68 o 
  -8   8   5       12.17       14.20      0.84 o 
  -7   8   5        0.62        0.29      0.22 o 
  -6   8   5       12.63       15.01      0.50 o 
  -5   8   5      290.35      312.42      2.87 o 
  -4   8   5       21.01       19.70      0.49 o 
  -3   8   5      130.04      126.62      1.01 o 
  -2   8   5       21.16       19.80      0.38 o 
  -1   8   5      410.68      408.59      2.07 o 
   0   8   5      268.75      250.64      1.40 o 
   1   8   5        3.58        3.11      0.20 o 
   2   8   5      133.99      127.87      1.14 o 
   3   8   5        2.58        4.44      0.22 o 
   4   8   5        4.00        3.90      0.22 o 
   5   8   5      109.54       91.84      0.85 o 
   6   8   5        9.01       11.82      0.33 o 
   7   8   5       15.96       15.71      0.38 o 
  -7   9   5        5.70        7.84      0.56 o 
  -6   9   5      237.34      246.55      2.27 o 
  -5   9   5      159.42      147.87      2.09 o 
  -4   9   5        0.59        0.86      0.20 o 
  -3   9   5       57.00       56.46      0.62 o 
  -2   9   5      281.12      269.16      1.48 o 
  -1   9   5      486.75      507.77      2.49 o 
   0   9   5        1.09        1.47      0.16 o 
   1   9   5       95.83       82.97      0.67 o 
   2   9   5      121.59      133.67      0.88 o 
   3   9   5       54.03       59.22      0.61 o 
   4   9   5        0.83        0.96      0.16 o 
   5   9   5       74.59       71.65      0.78 o 
   6   9   5       52.41       44.80      0.64 o 
  -5  10   5       13.49       11.14      0.38 o 
  -4  10   5      143.51      138.35      1.31 o 
  -3  10   5        8.53       11.03      0.27 o 
  -2  10   5      294.15      290.45      1.54 o 
  -1  10   5       27.06       29.77      0.41 o 
   0  10   5       22.91       19.15      0.33 o 
   1  10   5      160.05      149.53      0.94 o 
   2  10   5       67.42       63.44      0.53 o 
   3  10   5       53.32       61.79      0.54 o 
   4  10   5       70.81       68.87      0.66 o 
   5  10   5       34.28       36.98      0.71 o 
  -4  11   5       12.38       12.49      0.71 o 
  -3  11   5       67.78       65.68      0.61 o 
  -2  11   5       42.14       41.67      0.38 o 
  -1  11   5       68.05       68.61      0.52 o 
   0  11   5        1.26        1.39      0.12 o 
   1  11   5        2.33        2.28      0.13 o 
   2  11   5       33.34       35.78      0.34 o 
   3  11   5      138.14      133.69      1.44 o 
 -11   0   6        4.34        2.34      0.83 o 
 -10   0   6        0.41        0.49      0.26 o 
  -9   0   6       13.35       11.17      0.45 o 
  -8   0   6      180.82      176.44      1.60 o 
  -7   0   6       51.41       50.65      0.81 o 
  -6   0   6        1.08        4.70      0.44 o 
  -5   0   6      125.99      127.10      1.42 o 
  -4   0   6      288.55      316.47      2.68 o 
  -3   0   6     4666.26     4848.67     32.67 o 
  -2   0   6     1930.94     1950.67     12.57 o 
  -1   0   6      949.55      952.83      4.94 o 
   0   0   6     1925.79     1848.33     11.38 o 
   1   0   6     2357.53     2409.80     15.06 o 
   2   0   6     3475.34     3915.21     25.35 o 
   3   0   6     1306.74     1570.17     10.93 o 
   4   0   6        0.13        0.29      0.17 o 
   5   0   6      204.42      197.81      1.99 o 
   6   0   6      198.60      201.74      1.87 o 
   7   0   6       28.44       28.95      0.70 o 
   8   0   6        7.12        4.99      0.37 o 
   9   0   6       11.35       12.11      0.45 o 
  10   0   6       27.14       37.30      0.82 o 
 -11   1   6        1.99        3.25      0.54 o 
 -10   1   6       20.37       22.94      0.40 o 
  -9   1   6       54.93       60.28      0.68 o 
  -8   1   6        9.67       10.56      0.33 o 
  -7   1   6        0.42        0.78      0.21 o 
  -6   1   6       53.14       50.82      0.69 o 
  -5   1   6      106.73      112.13      0.91 o 
  -4   1   6     2848.68     2957.94     15.09 o 
  -3   1   6      121.85      129.92      0.93 o 
  -2   1   6     1070.93     1126.04      5.08 o 
  -1   1   6     1043.71     1000.12      3.73 o 
   0   1   6       71.35       70.99      0.42 o 
   1   1   6        6.75       10.04      0.16 o 
   2   1   6       79.70       84.12      0.54 o 
   3   1   6       91.31       88.40      0.62 o 
   4   1   6       38.91       49.56      0.50 o 
   5   1   6      125.88      130.83      1.12 o 
   6   1   6      275.97      273.57      1.64 o 
   7   1   6       57.23       50.87      0.64 o 
   8   1   6       18.18       16.77      0.40 o 
   9   1   6       16.05       12.96      0.36 o 
  10   1   6        0.17        0.17      0.18 o 
 -10   2   6       50.05       52.14      0.59 o 
  -9   2   6      111.08      115.24      0.93 o 
  -8   2   6      346.52      354.32      2.03 o 
  -7   2   6      406.63      387.91      2.12 o 
  -6   2   6       29.80       28.77      0.58 o 
  -5   2   6       91.73       98.42      0.89 o 
  -4   2   6     1082.35     1086.61      5.74 o 
  -3   2   6        2.12        2.80      0.14 o 
  -2   2   6     1109.21     1155.43      4.79 o 
  -1   2   6       11.58       12.29      0.19 o 
   0   2   6       15.39       13.32      0.20 o 
   1   2   6      482.60      453.83      2.31 o 
   2   2   6       41.25       59.63      0.48 o 
   3   2   6       46.85       60.92      0.60 o 
   4   2   6        0.89        1.67      0.17 o 
   5   2   6      142.66      127.34      1.24 o 
   6   2   6      100.57       98.79      0.83 o 
   7   2   6     1013.60     1047.54      5.01 o 
   8   2   6        8.96        7.24      0.31 o 
   9   2   6        2.83        0.79      0.22 o 
  10   2   6      189.51      192.65      1.75 o 
 -10   3   6       14.18       13.56      0.32 o 
  -9   3   6       24.27       22.60      0.44 o 
  -8   3   6        4.94        2.55      0.25 o 
  -7   3   6      133.83      139.25      1.08 o 
  -6   3   6        0.02        0.49      0.25 o 
  -5   3   6      237.52      243.74      2.00 o 
  -4   3   6      427.32      387.33      2.54 o 
  -3   3   6       90.81      103.24      0.71 o 
  -2   3   6      310.62      326.21      1.60 o 
  -1   3   6      388.59      425.33      2.27 o 
   0   3   6       60.59       62.46      0.51 o 
   1   3   6       33.50       29.20      0.36 o 
   2   3   6      250.72      224.34      1.35 o 
   3   3   6       14.65       26.68      0.43 o 
   4   3   6      145.49      145.23      1.21 o 
   5   3   6       32.65       33.62      0.65 o 
   6   3   6       62.76       54.79      0.66 o 
   7   3   6      407.89      409.93      2.33 o 
   8   3   6      192.96      190.60      1.39 o 
   9   3   6        0.06        0.24      0.19 o 
 -10   4   6       27.12       28.42      0.43 o 
  -9   4   6       16.64       13.48      0.37 o 
  -8   4   6      198.05      193.71      1.36 o 
  -7   4   6       25.24       23.41      0.48 o 
  -6   4   6      264.69      261.19      1.67 o 
  -5   4   6       32.53       36.30      0.74 o 
  -4   4   6        6.96       11.75      0.31 o 
  -3   4   6      498.20      486.93      2.66 o 
  -2   4   6       14.63       15.82      0.31 o 
  -1   4   6      767.50      856.76      4.71 o 
   0   4   6       59.50       72.86      0.64 o 
   1   4   6     1573.38     1765.37      9.63 o 
   2   4   6        0.12        0.32      0.13 o 
   3   4   6       12.74       24.02      0.47 o 
   4   4   6        0.00        0.36      0.20 o 
   5   4   6      127.98      119.91      0.91 o 
   6   4   6      380.33      380.14      2.10 o 
   7   4   6        2.15        3.14      0.26 o 
   8   4   6        4.76        5.01      0.27 o 
   9   4   6        0.21       -0.04      0.17 o 
  -9   5   6        0.83        1.25      0.21 o 
  -8   5   6       62.10       62.52      0.76 o 
  -7   5   6      150.82      137.96      1.14 o 
  -6   5   6        0.10        0.35      0.22 o 
  -5   5   6      277.48      262.79      1.81 o 
  -4   5   6      176.26      153.42      1.31 o 
  -3   5   6      162.77      159.94      1.52 o 
  -2   5   6      527.49      549.71      3.41 o 
  -1   5   6      273.34      286.99      1.92 o 
   0   5   6       63.85       60.10      0.65 o 
   1   5   6      515.23      584.22      3.72 o 
   2   5   6      364.19      347.23      2.39 o 
   3   5   6       23.61       21.81      0.50 o 
   4   5   6      468.79      461.39      2.74 o 
   5   5   6      125.10      125.29      0.96 o 
   6   5   6       46.39       49.56      0.80 o 
   7   5   6       48.30       45.85      0.63 o 
   8   5   6        5.87        5.05      0.26 o 
   9   5   6       72.39       79.43      0.82 o 
  -9   6   6        0.34        0.41      0.21 o 
  -8   6   6       25.65       20.34      0.47 o 
  -7   6   6        3.85        7.18      0.33 o 
  -6   6   6      228.28      230.49      1.73 o 
  -5   6   6      191.52      205.29      1.57 o 
  -4   6   6       86.89       88.49      0.86 o 
  -3   6   6       37.66       34.61      0.77 o 
  -2   6   6      585.06      585.89      4.01 o 
  -1   6   6        4.32        4.95      0.28 o 
   0   6   6        0.16        0.32      0.18 o 
   1   6   6      397.80      364.94      2.67 o 
   2   6   6       19.90       26.25      0.57 o 
   3   6   6      473.05      434.11      2.23 o 
   4   6   6       20.96       19.12      0.39 o 
   5   6   6      337.93      321.30      1.96 o 
   6   6   6      132.48      142.50      1.08 o 
   7   6   6        2.38        2.86      0.22 o 
   8   6   6       10.88       11.45      0.30 o 
  -8   7   6       68.29       64.12      1.08 o 
  -7   7   6        6.13        6.10      0.37 o 
  -6   7   6      274.74      275.70      2.59 o 
  -5   7   6       30.71       34.38      0.67 o 
  -4   7   6       63.10       66.51      0.98 o 
  -3   7   6       12.10       14.25      0.36 o 
  -2   7   6       11.23       11.70      0.29 o 
  -1   7   6       13.60       13.00      0.30 o 
   0   7   6      117.54      103.88      0.74 o 
   1   7   6        0.00        0.50      0.15 o 
   2   7   6      411.64      436.81      2.24 o 
   3   7   6       45.87       39.61      0.54 o 
   4   7   6      543.61      519.73      2.79 o 
   5   7   6      143.93      158.85      1.16 o 
   6   7   6      177.57      178.69      1.28 o 
   7   7   6        9.66       10.00      0.29 o 
   8   7   6       42.34       38.66      0.67 o 
  -8   8   6      108.68      109.36      1.86 o 
  -7   8   6       25.72       25.00      0.70 o 
  -6   8   6        0.14        0.04      0.25 o 
  -5   8   6      103.88       90.28      1.37 o 
  -4   8   6       77.04       84.98      0.88 o 
  -3   8   6      434.42      440.40      2.43 o 
  -2   8   6       13.26       10.87      0.28 o 
  -1   8   6      284.46      303.43      1.62 o 
   0   8   6        0.46        1.62      0.17 o 
   1   8   6      547.06      532.53      2.53 o 
   2   8   6       26.41       26.34      0.41 o 
   3   8   6      104.22       99.48      0.78 o 
   4   8   6       44.38       38.19      0.67 o 
   5   8   6      152.03      165.00      1.16 o 
   6   8   6       52.21       51.50      0.65 o 
   7   8   6       23.24       25.23      0.44 o 
  -7   9   6        7.12        5.57      0.42 o 
  -6   9   6      100.67      104.70      1.58 o 
  -5   9   6      247.03      250.55      2.28 o 
  -4   9   6        4.58        3.64      0.24 o 
  -3   9   6      153.63      159.51      1.10 o 
  -2   9   6        0.00        0.31      0.15 o 
  -1   9   6      134.77      150.20      0.98 o 
   0   9   6       25.24       33.07      0.45 o 
   1   9   6        0.74        0.38      0.14 o 
   2   9   6       39.31       48.68      0.61 o 
   3   9   6       30.84       31.49      0.44 o 
   4   9   6        1.03        0.86      0.15 o 
   5   9   6      178.71      171.27      1.17 o 
   6   9   6      132.51      129.09      1.45 o 
  -5  10   6        0.16        0.44      0.19 o 
  -4  10   6       79.50       82.89      0.97 o 
  -3  10   6      416.96      415.14      2.37 o 
  -2  10   6        0.64        0.25      0.13 o 
  -1  10   6      134.21      136.01      0.87 o 
   0  10   6      519.99      546.67      2.63 o 
   1  10   6       30.02       38.30      0.42 o 
   2  10   6       62.65       65.58      0.53 o 
   3  10   6      143.64      138.43      0.93 o 
   4  10   6       76.00       68.76      0.61 o 
   5  10   6        2.41        1.81      0.31 o 
  -3  11   6        0.76        0.15      0.15 o 
  -2  11   6        7.18        8.91      0.20 o 
  -1  11   6        1.33        0.84      0.12 o 
   0  11   6        0.03       -0.04      0.10 o 
   1  11   6        0.09        0.96      0.11 o 
   2  11   6        0.01        0.70      0.10 o 
   3  11   6        0.33        0.58      0.48 o 
 -10   1   7        6.08        5.89      0.25 o 
  -9   1   7       32.53       32.16      0.49 o 
  -8   1   7        5.65        2.95      0.24 o 
  -7   1   7      221.06      216.47      1.32 o 
  -6   1   7        4.63        7.32      0.33 o 
  -5   1   7       12.47       14.01      0.35 o 
  -4   1   7     3256.31     3348.20     17.68 o 
  -3   1   7       31.78       26.92      0.34 o 
  -2   1   7       25.56       25.17      0.26 o 
  -1   1   7     3348.51     3391.45     14.95 o 
   0   1   7      331.82      362.32      1.71 o 
   1   1   7      168.45      164.64      0.88 o 
   2   1   7      163.02      193.71      1.31 o 
   3   1   7      316.58      290.09      1.65 o 
   4   1   7        1.29        1.05      0.18 o 
   5   1   7      338.15      300.08      2.20 o 
   6   1   7       20.96       22.67      0.43 o 
   7   1   7      202.23      174.87      1.17 o 
   8   1   7        4.77        5.12      0.26 o 
   9   1   7       10.87       11.32      0.31 o 
  10   1   7       14.08       14.32      0.52 o 
 -10   2   7       25.56       25.67      0.42 o 
  -9   2   7      430.31      427.46      2.37 o 
  -8   2   7      142.91      136.64      1.03 o 
  -7   2   7       11.10       11.53      0.33 o 
  -6   2   7      205.13      169.25      1.84 o 
  -5   2   7       27.77       24.90      0.50 o 
  -4   2   7      504.30      511.74      3.13 o 
  -3   2   7      294.69      305.23      1.78 o 
  -2   2   7        0.09        2.38      0.14 o 
  -1   2   7     1413.22     1507.83      7.12 o 
   0   2   7      691.00      736.67      3.66 o 
   1   2   7        0.06        0.17      0.10 o 
   2   2   7     1611.25     1669.73      8.55 o 
   3   2   7        6.14        1.34      0.14 o 
   4   2   7      111.33      110.26      1.00 o 
   5   2   7      180.25      157.01      1.50 o 
   6   2   7      165.22      182.69      1.23 o 
   7   2   7        1.69        3.26      0.26 o 
   8   2   7       16.40       14.07      0.37 o 
   9   2   7       22.43       21.13      0.40 o 
 -10   3   7       16.58       14.13      0.32 o 
  -9   3   7        4.74        5.11      0.28 o 
  -8   3   7       14.38       16.52      0.41 o 
  -7   3   7        0.15        0.46      0.21 o 
  -6   3   7       52.74       60.94      0.72 o 
  -5   3   7        0.74        0.41      0.20 o 
  -4   3   7       13.01       10.91      0.32 o 
  -3   3   7       14.21       17.68      0.34 o 
  -2   3   7       71.54       76.27      0.56 o 
  -1   3   7       60.46       55.15      0.49 o 
   0   3   7     2796.95     2975.44     14.85 o 
   1   3   7      833.71      884.75      4.70 o 
   2   3   7      195.69      189.27      1.23 o 
   3   3   7     1478.94     1478.66      9.35 o 
   4   3   7       26.63       29.21      0.56 o 
   5   3   7      220.64      215.11      1.46 o 
   6   3   7      758.92      759.70      3.80 o 
   7   3   7       43.00       38.77      0.58 o 
   8   3   7      158.56      149.40      1.13 o 
   9   3   7       19.36       18.64      0.39 o 
 -10   4   7       61.26       59.18      0.73 o 
  -9   4   7        0.71        0.79      0.23 o 
  -8   4   7      105.98       91.88      0.85 o 
  -7   4   7      184.37      165.74      1.24 o 
  -6   4   7        2.99        3.94      0.26 o 
  -5   4   7      127.69      116.96      1.12 o 
  -4   4   7      296.26      290.78      1.91 o 
  -3   4   7      159.66      159.04      1.11 o 
  -2   4   7      213.39      189.01      1.34 o 
  -1   4   7     1227.08     1282.58      6.92 o 
   0   4   7       86.84       95.07      0.87 o 
   1   4   7     1126.06     1194.75      6.56 o 
   2   4   7      421.06      426.20      2.63 o 
   3   4   7       23.93       23.08      0.47 o 
   4   4   7      351.13      314.65      2.51 o 
   5   4   7        1.17        0.89      0.20 o 
   6   4   7       99.65       96.16      0.86 o 
   7   4   7      160.92      165.83      1.20 o 
   8   4   7      241.94      238.59      1.51 o 
   9   4   7        6.37        4.46      0.21 o 
  -9   5   7       18.62       19.47      0.41 o 
  -8   5   7       37.73       32.34      0.54 o 
  -7   5   7       29.82       25.73      0.51 o 
  -6   5   7       26.65       20.43      0.47 o 
  -5   5   7        6.84        6.65      0.29 o 
  -4   5   7      141.54      123.64      1.43 o 
  -3   5   7       16.87       13.11      0.44 o 
  -2   5   7        7.90        6.80      0.26 o 
  -1   5   7      213.45      240.94      1.72 o 
   0   5   7      235.50      249.42      1.83 o 
   1   5   7      189.81      194.94      1.50 o 
   2   5   7      221.93      227.45      1.72 o 
   3   5   7      576.02      545.56      4.45 o 
   4   5   7      722.13      695.48      3.44 o 
   5   5   7      114.00      113.56      0.93 o 
   6   5   7        6.86        5.67      0.27 o 
   7   5   7        1.77        2.59      0.23 o 
   8   5   7       26.47       25.76      0.53 o 
   9   5   7       19.18       20.64      0.46 o 
  -9   6   7       23.04       25.76      0.61 o 
  -8   6   7       13.04       10.51      0.35 o 
  -7   6   7       87.55       78.01      0.86 o 
  -6   6   7      211.46      212.02      1.60 o 
  -5   6   7        3.29        4.23      0.29 o 
  -4   6   7       15.15       14.75      0.39 o 
  -3   6   7       43.35       46.38      0.70 o 
  -2   6   7        3.93        2.06      0.25 o 
  -1   6   7        0.20        1.50      0.22 o 
   0   6   7       44.82       56.92      0.80 o 
   1   6   7       17.70       21.08      0.50 o 
   2   6   7      356.34      337.91      2.04 o 
   3   6   7      657.09      672.48      3.30 o 
   4   6   7      200.24      228.44      1.41 o 
   5   6   7       94.59       97.47      0.84 o 
   6   6   7        1.18        0.68      0.19 o 
   7   6   7        1.01        0.43      0.19 o 
   8   6   7      103.84       94.83      0.79 o 
  -8   7   7       10.69       13.29      0.67 o 
  -7   7   7       39.37       43.33      1.03 o 
  -6   7   7      725.17      739.93      4.64 o 
  -5   7   7      255.18      250.07      1.76 o 
  -4   7   7      133.68      121.35      1.04 o 
  -3   7   7      309.15      319.14      1.86 o 
  -2   7   7        7.46       10.16      0.28 o 
  -1   7   7      100.87       76.89      0.63 o 
   0   7   7      179.59      190.56      1.28 o 
   1   7   7        0.05        0.25      0.14 o 
   2   7   7      319.63      321.95      1.66 o 
   3   7   7      340.98      340.90      1.88 o 
   4   7   7       56.04       40.41      0.56 o 
   5   7   7        7.76        9.93      0.30 o 
   6   7   7       27.37       28.30      0.44 o 
   7   7   7       38.31       37.31      0.49 o 
  -7   8   7        5.82        5.72      0.34 o 
  -6   8   7      201.85      195.80      2.22 o 
  -5   8   7        1.00        0.87      0.23 o 
  -4   8   7        0.57        0.36      0.19 o 
  -3   8   7        0.48        1.14      0.19 o 
  -2   8   7       71.76       75.24      0.67 o 
  -1   8   7      155.57      147.01      0.96 o 
   0   8   7        2.88        2.71      0.19 o 
   1   8   7      105.93      101.32      0.73 o 
   2   8   7        3.13        3.78      0.19 o 
   3   8   7       62.53       62.09      0.64 o 
   4   8   7       25.47       19.69      0.37 o 
   5   8   7       48.16       38.55      0.51 o 
   6   8   7        4.71        2.96      0.19 o 
   7   8   7        2.93        4.44      0.48 o 
  -6   9   7      121.22      129.34      1.49 o 
  -5   9   7       21.92       22.64      0.58 o 
  -4   9   7       44.16       43.72      0.62 o 
  -3   9   7        3.22        3.69      0.22 o 
  -2   9   7      147.27      152.27      0.98 o 
  -1   9   7      112.97      115.24      0.79 o 
   0   9   7      420.01      415.17      2.06 o 
   1   9   7        6.55        5.49      0.21 o 
   2   9   7       47.95       46.25      0.50 o 
   3   9   7        3.97        6.21      0.22 o 
   4   9   7        6.96        8.50      0.24 o 
   5   9   7       39.44       32.95      0.44 o 
   6   9   7        0.00        0.40      0.50 o 
  -5  10   7        6.82        3.98      0.28 o 
  -4  10   7        8.18        8.85      0.28 o 
  -3  10   7       54.88       45.39      0.51 o 
  -2  10   7      195.10      201.75      1.14 o 
  -1  10   7      279.12      284.53      1.48 o 
   0  10   7       36.60       30.96      0.39 o 
   1  10   7       62.67       60.84      0.50 o 
   2  10   7       95.61      100.65      0.68 o 
   3  10   7       11.29       13.63      0.26 o 
   4  10   7       23.69       24.18      0.35 o 
  -3  11   7        1.20        0.65      0.21 o 
  -2  11   7      414.36      422.18      2.48 o 
  -1  11   7       49.38       52.34      0.42 o 
   0  11   7        2.60        2.10      0.12 o 
   1  11   7        2.44        1.52      0.11 o 
   2  11   7      120.94      124.38      1.22 o 
 -10   0   8        0.18        0.24      0.24 o 
  -9   0   8       44.98       34.49      0.74 o 
  -8   0   8      288.38      292.12      2.21 o 
  -7   0   8        0.72        0.98      0.29 o 
  -6   0   8      286.54      294.86      3.07 o 
  -5   0   8        5.84        6.14      0.37 o 
  -4   0   8     4519.53     4354.32     31.72 o 
  -3   0   8       55.33       47.89      0.67 o 
  -2   0   8     1836.89     1912.85     10.50 o 
  -1   0   8     2826.08     2825.98     18.16 o 
   0   0   8     1717.44     1835.21     11.54 o 
   1   0   8     8442.53     8644.75     63.48 o 
   2   0   8     3286.13     3321.84     22.73 o 
   3   0   8       52.85       52.16      0.70 o 
   4   0   8      168.01      133.05      1.64 o 
   5   0   8       28.66       32.31      0.96 o 
   6   0   8       47.29       61.59      0.98 o 
   7   0   8      269.00      231.78      2.08 o 
   8   0   8      135.70      128.92      1.46 o 
   9   0   8        0.52        2.46      0.32 o 
 -10   1   8        2.53        3.18      0.21 o 
  -9   1   8        0.79        0.86      0.21 o 
  -8   1   8       51.75       44.75      0.61 o 
  -7   1   8       29.80       33.80      0.51 o 
  -6   1   8        7.09        4.99      0.42 o 
  -5   1   8      888.57      856.48      4.98 o 
  -4   1   8      211.81      185.96      1.29 o 
  -3   1   8      578.07      616.69      3.34 o 
  -2   1   8        0.58        0.40      0.09 o 
  -1   1   8      468.34      533.11      2.61 o 
   0   1   8     1921.30     2036.22      9.43 o 
   1   1   8      244.78      253.09      1.36 o 
   2   1   8      140.64      135.90      0.90 o 
   3   1   8      265.06      261.78      1.68 o 
   4   1   8        1.27        3.31      0.24 o 
   5   1   8      424.26      391.92      2.85 o 
   6   1   8      368.16      350.30      1.88 o 
   7   1   8       54.78       45.17      0.61 o 
   8   1   8      164.32      173.54      1.16 o 
   9   1   8       58.42       71.68      0.76 o 
 -10   2   8       23.72       23.47      0.39 o 
  -9   2   8       46.89       47.38      0.60 o 
  -8   2   8      198.71      188.75      1.24 o 
  -7   2   8        0.76        1.09      0.22 o 
  -6   2   8        2.95        2.73      0.25 o 
  -5   2   8      328.04      300.61      2.24 o 
  -4   2   8       27.50       23.90      0.46 o 
  -3   2   8      189.03      215.67      1.24 o 
  -2   2   8       68.09       75.42      0.54 o 
  -1   2   8       30.98       32.96      0.36 o 
   0   2   8       69.76       70.21      0.54 o 
   1   2   8      397.15      430.27      2.33 o 
   2   2   8       67.08       66.12      0.61 o 
   3   2   8       55.41       53.09      0.57 o 
   4   2   8      396.05      370.00      2.65 o 
   5   2   8      124.56      115.40      0.92 o 
   6   2   8      506.63      520.69      2.60 o 
   7   2   8       26.10       22.48      0.46 o 
   8   2   8       37.05       30.48      0.52 o 
   9   2   8       22.13       23.70      0.39 o 
 -10   3   8        0.10        0.35      0.17 o 
  -9   3   8       14.33       17.29      0.39 o 
  -8   3   8      108.35      110.96      0.97 o 
  -7   3   8        5.53        8.72      0.33 o 
  -6   3   8      232.05      214.74      1.41 o 
  -5   3   8        1.48        1.55      0.21 o 
  -4   3   8        1.55        0.50      0.15 o 
  -3   3   8      261.17      276.67      1.65 o 
  -2   3   8      315.01      342.38      2.16 o 
  -1   3   8      451.88      476.48      2.71 o 
   0   3   8      259.64      272.81      1.68 o 
   1   3   8      130.72      133.98      0.95 o 
   2   3   8      164.28      167.17      1.26 o 
   3   3   8       26.32       26.48      0.49 o 
   4   3   8      144.58      125.12      1.21 o 
   5   3   8      331.90      312.24      1.78 o 
   6   3   8      439.01      430.59      2.29 o 
   7   3   8      116.81      101.32      0.85 o 
   8   3   8      109.69      118.23      0.92 o 
   9   3   8        8.67        9.38      0.27 o 
 -10   4   8        1.53        2.03      0.22 o 
  -9   4   8      130.64      122.35      0.97 o 
  -8   4   8        0.01       -0.05      0.20 o 
  -7   4   8       31.04       28.98      0.51 o 
  -6   4   8      161.46      155.24      1.16 o 
  -5   4   8      254.22      240.56      1.60 o 
  -4   4   8        0.06        0.36      0.17 o 
  -3   4   8       44.96       49.24      0.69 o 
  -2   4   8      626.95      699.19      4.51 o 
  -1   4   8       81.32       74.99      0.72 o 
   0   4   8     1038.11     1099.69      6.33 o 
   1   4   8       22.42       23.37      0.41 o 
   2   4   8      240.38      253.36      1.84 o 
   3   4   8      691.10      622.55      4.25 o 
   4   4   8       31.05       31.73      0.55 o 
   5   4   8      286.00      278.53      1.70 o 
   6   4   8       35.76       32.52      0.52 o 
   7   4   8       16.49       13.41      0.35 o 
   8   4   8       14.52       14.21      0.35 o 
   9   4   8      114.93      124.42      1.02 o 
  -9   5   8       14.29       13.51      0.35 o 
  -8   5   8        0.87        0.21      0.21 o 
  -7   5   8       37.38       31.72      0.55 o 
  -6   5   8       47.98       52.42      0.68 o 
  -5   5   8       96.22       91.75      0.84 o 
  -4   5   8        7.57        8.58      0.33 o 
  -3   5   8      218.95      214.19      2.04 o 
  -2   5   8       32.31       34.79      0.61 o 
  -1   5   8        2.62        2.63      0.21 o 
   0   5   8     1147.57     1211.57      7.31 o 
   1   5   8      118.01      106.02      1.04 o 
   2   5   8      152.93      147.98      1.35 o 
   3   5   8      252.18      258.28      1.63 o 
   4   5   8      610.15      626.17      3.06 o 
   5   5   8        4.40        4.40      0.25 o 
   6   5   8       10.99       12.43      0.35 o 
   7   5   8        0.04        0.26      0.19 o 
   8   5   8        2.72        3.71      0.22 o 
  -9   6   8       15.67       19.42      0.78 o 
  -8   6   8        6.60        6.72      0.29 o 
  -7   6   8      363.65      367.84      2.36 o 
  -6   6   8      292.96      305.35      2.06 o 
  -5   6   8       58.24       55.42      0.72 o 
  -4   6   8        0.00        0.74      0.20 o 
  -3   6   8      159.64      145.95      1.07 o 
  -2   6   8       40.46       40.03      0.67 o 
  -1   6   8       46.32       35.12      0.69 o 
   0   6   8       43.28       36.18      0.67 o 
   1   6   8       12.93       14.25      0.33 o 
   2   6   8       53.42       46.03      0.55 o 
   3   6   8        0.01        0.32      0.16 o 
   4   6   8      683.32      670.67      4.58 o 
   5   6   8       69.08       63.70      0.70 o 
   6   6   8        4.34        5.42      0.26 o 
   7   6   8       71.84       71.70      0.77 o 
   8   6   8       22.81       25.84      0.41 o 
  -8   7   8       10.07       11.87      0.53 o 
  -7   7   8        5.76        4.15      0.28 o 
  -6   7   8       64.00       70.87      0.80 o 
  -5   7   8      103.35      107.88      1.00 o 
  -4   7   8       87.20       95.65      0.90 o 
  -3   7   8       56.34       60.42      0.70 o 
  -2   7   8       15.13       18.55      0.37 o 
  -1   7   8       70.11       69.31      0.71 o 
   0   7   8       77.75       64.06      0.61 o 
   1   7   8        0.64        0.29      0.14 o 
   2   7   8        6.51        5.87      0.22 o 
   3   7   8      274.82      259.73      1.55 o 
   4   7   8        4.59        5.05      0.24 o 
   5   7   8        1.21        0.65      0.18 o 
   6   7   8      339.62      351.50      1.98 o 
   7   7   8       21.04       20.56      0.35 o 
  -7   8   8       50.73       54.47      0.88 o 
  -6   8   8       22.21       28.35      0.79 o 
  -5   8   8       10.28       12.83      0.38 o 
  -4   8   8       50.17       52.50      0.66 o 
  -3   8   8        0.92        1.64      0.19 o 
  -2   8   8     1440.04     1429.80      6.28 o 
  -1   8   8      768.21      736.27      3.35 o 
   0   8   8      310.29      300.44      1.59 o 
   1   8   8      407.69      422.77      2.08 o 
   2   8   8        0.01        0.29      0.14 o 
   3   8   8        0.18        0.48      0.16 o 
   4   8   8        2.50        1.95      0.18 o 
   5   8   8       28.93       32.16      0.46 o 
   6   8   8        7.79        5.91      0.21 o 
  -6   9   8       64.72       59.53      0.93 o 
  -5   9   8       60.90       59.35      0.86 o 
  -4   9   8       56.78       51.82      0.63 o 
  -3   9   8       22.08       24.17      0.43 o 
  -2   9   8      414.31      435.63      2.18 o 
  -1   9   8        1.73        5.49      0.21 o 
   0   9   8        0.40        0.80      0.15 o 
   1   9   8       18.67       18.23      0.32 o 
   2   9   8        9.72        9.77      0.24 o 
   3   9   8        2.00        0.82      0.14 o 
   4   9   8      140.26      130.52      0.91 o 
   5   9   8      113.19      109.68      0.92 o 
  -5  10   8       17.50       15.24      0.57 o 
  -4  10   8        6.87        6.13      0.29 o 
  -3  10   8       29.67       30.53      0.44 o 
  -2  10   8      104.84      105.67      0.73 o 
  -1  10   8       24.37       17.92      0.32 o 
   0  10   8       13.21       10.83      0.24 o 
   1  10   8       98.32      100.93      0.67 o 
   2  10   8       18.29       14.18      0.24 o 
   3  10   8        4.74        5.44      0.18 o 
   4  10   8        0.07        1.40      0.16 o 
  -2  11   8      189.21      195.76      1.58 o 
  -1  11   8       25.84       27.26      0.32 o 
   0  11   8       30.99       25.39      0.32 o 
   1  11   8        5.35        8.69      0.19 o 
 -10   1   9      105.20      112.85      0.82 o 
  -9   1   9       10.11        8.04      0.28 o 
  -8   1   9      164.39      160.06      1.09 o 
  -7   1   9       33.19       28.79      0.47 o 
  -6   1   9      153.26      159.47      1.07 o 
  -5   1   9     1202.32     1184.94      6.86 o 
  -4   1   9      179.45      177.10      1.31 o 
  -3   1   9        4.90        0.94      0.12 o 
  -2   1   9       21.14       20.54      0.33 o 
  -1   1   9     1388.09     1485.97      7.66 o 
   0   1   9        5.96        4.23      0.18 o 
   1   1   9     1012.99     1056.86      5.64 o 
   2   1   9        6.92        9.43      0.25 o 
   3   1   9        1.81        3.48      0.20 o 
   4   1   9      562.78      508.75      3.64 o 
   5   1   9       55.97       51.82      0.66 o 
   6   1   9      124.40       96.86      0.80 o 
   7   1   9       16.04       24.41      0.47 o 
   8   1   9      142.27      132.18      1.35 o 
   9   1   9        1.10        0.70      0.19 o 
 -10   2   9       74.30       70.09      0.62 o 
  -9   2   9       78.60       76.22      0.73 o 
  -8   2   9      132.68      127.75      0.97 o 
  -7   2   9       75.18       68.07      0.73 o 
  -6   2   9       12.64       12.03      0.34 o 
  -5   2   9      213.96      214.80      1.74 o 
  -4   2   9      475.64      451.62      2.56 o 
  -3   2   9      230.99      218.64      1.33 o 
  -2   2   9      665.90      688.68      3.98 o 
  -1   2   9      674.62      713.20      3.90 o 
   0   2   9     1092.60     1198.68      6.32 o 
   1   2   9        0.25        1.31      0.14 o 
   2   2   9       32.37       23.93      0.42 o 
   3   2   9       18.27       13.96      0.36 o 
   4   2   9      204.81      173.88      1.54 o 
   5   2   9        0.55        0.26      0.19 o 
   6   2   9       13.56       17.01      0.40 o 
   7   2   9      336.24      314.06      1.84 o 
   8   2   9       24.44       24.56      0.44 o 
   9   2   9        0.67        0.43      0.16 o 
 -10   3   9        3.27        2.69      0.21 o 
  -9   3   9        0.53        0.77      0.20 o 
  -8   3   9        2.16        1.03      0.22 o 
  -7   3   9       14.02       14.19      0.38 o 
  -6   3   9       84.45       84.88      0.81 o 
  -5   3   9       90.47       81.07      2.56 o 
  -4   3   9      544.90      503.96      3.05 o 
  -3   3   9       86.56       79.30      0.73 o 
  -2   3   9      269.07      255.86      1.75 o 
  -1   3   9        6.96        5.30      0.20 o 
   0   3   9       95.11       97.52      0.79 o 
   1   3   9       87.10       81.50      0.70 o 
   2   3   9      437.75      413.35      2.75 o 
   3   3   9       19.99       12.34      0.37 o 
   4   3   9       32.12       34.83      0.64 o 
   5   3   9      886.04      871.23      4.14 o 
   6   3   9        2.82        2.15      0.22 o 
   7   3   9        4.90        3.88      0.26 o 
   8   3   9       12.92       12.86      0.34 o 
   9   3   9        0.05        0.69      0.17 o 
 -10   4   9       51.03       52.24      2.33 o 
  -9   4   9       14.10       13.25      0.35 o 
  -8   4   9        8.61        9.46      0.32 o 
  -7   4   9       21.14       22.18      0.49 o 
  -6   4   9       58.28       51.94      0.66 o 
  -5   4   9      312.51      294.73      1.82 o 
  -4   4   9        5.18        2.85      0.28 o 
  -3   4   9       19.44       17.41      0.47 o 
  -2   4   9      112.65      109.74      1.05 o 
  -1   4   9       50.12       43.95      0.57 o 
   0   4   9      101.76       94.72      0.88 o 
   1   4   9        5.32       10.14      0.31 o 
   2   4   9        0.61        1.90      0.21 o 
   3   4   9       58.20       52.41      0.82 o 
   4   4   9      423.22      409.04      2.20 o 
   5   4   9      269.47      277.32      1.67 o 
   6   4   9        0.14       -0.07      0.19 o 
   7   4   9        4.67        3.67      0.24 o 
   8   4   9       10.30        6.57      0.26 o 
  -9   5   9        4.93        6.14      0.26 o 
  -8   5   9       10.64       10.59      0.33 o 
  -7   5   9        7.54        8.67      0.33 o 
  -6   5   9       26.12       31.22      0.54 o 
  -5   5   9        6.07        6.36      0.29 o 
  -4   5   9      502.57      492.08      2.70 o 
  -3   5   9        1.37        1.53      0.37 o 
  -2   5   9      310.94      310.07      2.46 o 
  -1   5   9       23.11       19.24      0.45 o 
   0   5   9       78.39       81.48      0.87 o 
   1   5   9       75.52       64.69      0.79 o 
   2   5   9        6.96        6.09      0.39 o 
   3   5   9      123.86      112.50      0.83 o 
   4   5   9       87.04       90.22      0.78 o 
   5   5   9        2.38        1.29      0.20 o 
   6   5   9       15.19       17.83      0.40 o 
   7   5   9        3.81        2.43      0.22 o 
   8   5   9       69.52       73.19      0.68 o 
  -9   6   9        0.56        0.15      0.48 o 
  -8   6   9        0.07        0.04      0.19 o 
  -7   6   9       40.55       44.88      0.64 o 
  -6   6   9        1.16        0.33      0.21 o 
  -5   6   9      103.55       97.51      0.89 o 
  -4   6   9      229.40      216.20      1.47 o 
  -3   6   9       75.77       72.64      0.76 o 
  -2   6   9       40.93       46.24      0.57 o 
  -1   6   9       17.63       16.32      0.34 o 
   0   6   9       12.48       15.30      0.30 o 
   1   6   9      140.59      142.31      0.90 o 
   2   6   9      368.96      379.27      1.96 o 
   3   6   9      594.52      615.51      3.07 o 
   4   6   9       29.69       31.42      0.50 o 
   5   6   9       10.19       10.38      0.31 o 
   6   6   9       49.20       45.95      0.58 o 
   7   6   9        4.21        4.71      0.23 o 
  -8   7   9       37.29       35.57      0.70 o 
  -7   7   9       91.33       88.49      0.96 o 
  -6   7   9      122.77      135.09      1.15 o 
  -5   7   9       14.27       14.01      0.39 o 
  -4   7   9      217.70      205.84      1.43 o 
  -3   7   9        9.88        9.60      0.31 o 
  -2   7   9       67.73       69.24      0.71 o 
  -1   7   9       48.49       40.72      0.54 o 
   0   7   9       30.35       28.59      0.42 o 
   1   7   9       19.17       17.25      0.32 o 
   2   7   9      352.52      370.51      1.90 o 
   3   7   9      216.05      212.00      1.33 o 
   4   7   9      139.78      141.98      1.22 o 
   5   7   9      161.47      168.83      1.13 o 
   6   7   9        6.84        6.16      0.23 o 
   7   7   9       35.33       37.27      0.48 o 
  -7   8   9      285.26      284.05      2.74 o 
  -6   8   9       24.81       22.52      0.47 o 
  -5   8   9        9.20       10.74      0.32 o 
  -4   8   9        8.00        8.24      0.28 o 
  -3   8   9      104.03      101.43      0.84 o 
  -2   8   9      216.70      210.76      1.27 o 
  -1   8   9       11.09       12.48      0.29 o 
   0   8   9        2.30        1.94      0.17 o 
   1   8   9       24.03       22.20      0.36 o 
   2   8   9       47.54       41.05      0.51 o 
   3   8   9        4.02        1.95      0.17 o 
   4   8   9      217.72      206.32      1.41 o 
   5   8   9        3.14        2.86      0.18 o 
   6   8   9       33.78       37.78      0.46 o 
  -6   9   9       51.92       50.96      0.86 o 
  -5   9   9        0.07       -0.01      0.18 o 
  -4   9   9        0.00        0.45      0.18 o 
  -3   9   9      335.58      345.85      2.02 o 
  -2   9   9      443.43      470.94      2.42 o 
  -1   9   9        8.48       10.36      0.25 o 
   0   9   9        0.02        0.01      0.13 o 
   1   9   9       13.09       14.16      0.28 o 
   2   9   9       23.50       23.49      0.34 o 
   3   9   9       59.05       64.94      0.56 o 
   4   9   9      183.65      171.30      1.12 o 
   5   9   9       87.67       90.39      0.87 o 
  -4  10   9       63.82       63.45      0.68 o 
  -3  10   9      148.40      162.11      1.12 o 
  -2  10   9      416.36      422.84      2.24 o 
  -1  10   9       47.43       42.56      0.42 o 
   0  10   9      143.84      153.70      0.88 o 
   1  10   9        8.83       10.08      0.21 o 
   2  10   9        4.57        4.28      0.16 o 
   3  10   9        5.40        2.82      0.15 o 
  -1  11   9       15.61       14.44      0.39 o 
   0  11   9       38.26       40.69      1.22 o 
 -10   0  10       86.88       85.12      0.97 o 
  -9   0  10       11.37       13.03      0.43 o 
  -8   0  10      276.04      273.19      2.16 o 
  -7   0  10      532.45      514.25      3.37 o 
  -6   0  10      214.15      210.93      1.73 o 
  -5   0  10      827.43      861.40      7.50 o 
  -4   0  10      393.71      398.15      2.81 o 
  -3   0  10       14.47       17.04      0.61 o 
  -2   0  10      737.62      782.87      5.95 o 
  -1   0  10      117.08      137.68      1.42 o 
   0   0  10      206.90      179.83      1.75 o 
   1   0  10      256.68      304.23      2.70 o 
   2   0  10       13.84       13.06      0.47 o 
   3   0  10       24.78       21.48      0.65 o 
   4   0  10       29.79       24.79      0.86 o 
   5   0  10       36.10       34.00      0.80 o 
   6   0  10      295.07      259.83      2.41 o 
   7   0  10      227.52      212.18      2.06 o 
   8   0  10        9.82        8.95      0.60 o 
   9   0  10      222.36      274.26      3.21 o 
 -10   1  10       17.44       16.76      0.31 o 
  -9   1  10        2.31        1.10      0.21 o 
  -8   1  10       11.33       11.80      0.34 o 
  -7   1  10       12.31       12.92      0.35 o 
  -6   1  10      351.57      351.32      1.88 o 
  -5   1  10       92.22       85.94      0.81 o 
  -4   1  10       86.52       86.49      0.76 o 
  -3   1  10      313.83      293.70      1.67 o 
  -2   1  10        2.23        1.75      0.15 o 
  -1   1  10      183.76      204.76      1.31 o 
   0   1  10        1.03        0.90      0.15 o 
   1   1  10      500.56      539.44      3.19 o 
   2   1  10      258.55      240.95      1.75 o 
   3   1  10       89.34       86.57      0.88 o 
   4   1  10      375.04      334.53      2.85 o 
   5   1  10       16.45       18.77      0.42 o 
   6   1  10       84.01       73.00      0.76 o 
   7   1  10        0.00        0.44      0.21 o 
   8   1  10       62.27       63.79      0.70 o 
   9   1  10        7.49        7.40      0.28 o 
 -10   2  10       43.45       45.83      0.57 o 
  -9   2  10       69.43       70.25      0.67 o 
  -8   2  10        0.16        1.23      0.23 o 
  -7   2  10       11.05        6.89      0.29 o 
  -6   2  10      365.05      361.46      2.01 o 
  -5   2  10        1.09        1.25      0.39 o 
  -4   2  10      113.32      109.84      0.93 o 
  -3   2  10       62.77       53.88      0.67 o 
  -2   2  10      759.14      730.06      4.41 o 
  -1   2  10      280.84      264.28      1.73 o 
   0   2  10      145.27      139.20      1.03 o 
   1   2  10      555.87      513.35      3.05 o 
   2   2  10      230.16      211.20      1.55 o 
   3   2  10      389.83      346.18      2.53 o 
   4   2  10       24.29       23.58      0.49 o 
   5   2  10      178.20      173.74      1.18 o 
   6   2  10      171.54      141.55      1.06 o 
   7   2  10       39.44       33.80      0.52 o 
   8   2  10       26.82       25.10      0.42 o 
   9   2  10        2.99        2.95      0.27 o 
 -10   3  10       24.70       22.19      0.43 o 
  -9   3  10        1.38        1.03      0.20 o 
  -8   3  10       67.44       73.93      0.72 o 
  -7   3  10       27.75       26.18      0.49 o 
  -6   3  10       33.09       29.52      0.51 o 
  -5   3  10      337.35      337.79      1.85 o 
  -4   3  10      470.89      433.17      2.76 o 
  -3   3  10      618.58      621.51      4.25 o 
  -2   3  10       60.76       62.92      0.71 o 
  -1   3  10       36.90       41.56      0.55 o 
   0   3  10      403.09      367.65      2.30 o 
   1   3  10       18.52       16.38      0.36 o 
   2   3  10        0.76        1.01      0.19 o 
   3   3  10       11.60       10.84      0.38 o 
   4   3  10       13.85       12.18      0.33 o 
   5   3  10      184.98      193.25      1.23 o 
   6   3  10      804.02      748.57      3.70 o 
   7   3  10        0.76        0.97      0.21 o 
   8   3  10        6.99        4.37      0.23 o 
  -9   4  10       17.37       17.34      0.36 o 
  -8   4  10       25.68       24.00      0.45 o 
  -7   4  10        0.08        0.41      0.22 o 
  -6   4  10        1.38        0.82      0.21 o 
  -5   4  10       14.14       18.62      0.42 o 
  -4   4  10      287.74      266.18      1.71 o 
  -3   4  10      522.40      515.16      4.01 o 
  -2   4  10       79.48       76.02      0.92 o 
  -1   4  10      242.31      279.09      2.10 o 
   0   4  10       29.35       28.34      0.51 o 
   1   4  10        6.19        5.40      0.26 o 
   2   4  10      211.08      180.23      1.59 o 
   3   4  10       39.32       37.01      0.49 o 
   4   4  10      527.52      533.83      2.71 o 
   5   4  10       12.12       12.15      0.34 o 
   6   4  10       35.72       39.76      0.57 o 
   7   4  10        7.05        4.50      0.25 o 
   8   4  10       73.40       77.78      0.70 o 
  -9   5  10       45.51       44.38      0.53 o 
  -8   5  10        0.92        0.91      0.20 o 
  -7   5  10       28.36       28.41      0.52 o 
  -6   5  10       76.70       75.06      0.82 o 
  -5   5  10        2.97        3.70      0.25 o 
  -4   5  10      302.42      306.18      1.86 o 
  -3   5  10     1234.99     1184.72      5.76 o 
  -2   5  10      105.90      102.89      1.12 o 
  -1   5  10      578.50      572.42      3.99 o 
   0   5  10       25.41       20.71      0.50 o 
   1   5  10      244.17      215.73      1.60 o 
   2   5  10      797.10      773.78      3.61 o 
   3   5  10      192.77      200.20      1.25 o 
   4   5  10      377.75      382.03      2.13 o 
   5   5  10      423.04      428.61      2.33 o 
   6   5  10       37.45       36.51      0.54 o 
   7   5  10        4.02        4.01      0.22 o 
   8   5  10       90.06      106.48      0.90 o 
  -8   6  10      294.76      317.65      2.28 o 
  -7   6  10      180.04      189.32      1.62 o 
  -6   6  10        3.61        3.89      0.26 o 
  -5   6  10       29.48       26.46      0.51 o 
  -4   6  10      146.49      146.97      1.13 o 
  -3   6  10      451.63      437.49      2.49 o 
  -2   6  10      413.31      406.56      2.22 o 
  -1   6  10       46.08       48.17      0.58 o 
   0   6  10       73.89       70.55      0.60 o 
   1   6  10      601.34      604.82      2.76 o 
   2   6  10       69.89       73.89      0.67 o 
   3   6  10      457.34      440.64      2.31 o 
   4   6  10      100.41      100.55      0.85 o 
   5   6  10      100.31      108.34      0.87 o 
   6   6  10       24.98       22.45      0.41 o 
   7   6  10       22.80       20.99      0.37 o 
  -8   7  10      189.71      206.25      3.09 o 
  -7   7  10        4.12        2.75      0.24 o 
  -6   7  10        1.52        1.58      0.21 o 
  -5   7  10        3.32        4.55      0.26 o 
  -4   7  10       78.72       78.78      0.81 o 
  -3   7  10      272.53      268.68      1.70 o 
  -2   7  10      245.33      259.68      1.55 o 
  -1   7  10        0.32        0.37      0.15 o 
   0   7  10      132.53      138.42      0.89 o 
   1   7  10       68.02       61.85      0.66 o 
   2   7  10      264.73      249.52      1.42 o 
   3   7  10        3.78        3.87      0.22 o 
   4   7  10       23.84       23.97      0.43 o 
   5   7  10      573.27      605.64      3.17 o 
   6   7  10       96.22       96.96      0.76 o 
  -7   8  10       53.32       53.61      1.03 o 
  -6   8  10        4.29        8.21      0.28 o 
  -5   8  10       84.72       88.54      0.80 o 
  -4   8  10        0.03        0.16      0.18 o 
  -3   8  10      173.61      197.44      1.32 o 
  -2   8  10       95.66       90.70      0.75 o 
  -1   8  10      115.60      108.76      0.77 o 
   0   8  10        0.67        0.53      0.14 o 
   1   8  10        3.48        3.31      0.18 o 
   2   8  10      272.22      261.68      1.50 o 
   3   8  10        5.18        8.70      0.25 o 
   4   8  10       14.88       15.34      0.31 o 
   5   8  10       56.84       54.32      0.53 o 
   6   8  10       92.44       94.95      1.38 o 
  -6   9  10        7.06        3.97      0.44 o 
  -5   9  10      125.85      140.60      1.11 o 
  -4   9  10      157.11      154.91      1.18 o 
  -3   9  10      138.90      150.03      1.07 o 
  -2   9  10       33.09       33.15      0.45 o 
  -1   9  10      128.37      133.57      0.85 o 
   0   9  10       60.46       65.83      0.53 o 
   1   9  10       56.47       59.71      0.51 o 
   2   9  10       24.61       22.86      0.35 o 
   3   9  10        9.64        8.58      0.23 o 
   4   9  10      157.81      167.65      1.09 o 
  -4  10  10       51.39       49.47      1.39 o 
  -3  10  10      106.11      100.54      0.75 o 
  -2  10  10       84.56       81.28      0.62 o 
  -1  10  10        3.03        2.30      0.14 o 
   0  10  10      136.00      137.80      0.80 o 
   1  10  10      192.14      195.40      1.08 o 
   2  10  10        5.74        5.74      0.17 o 
   3  10  10        0.67       -0.05      0.13 o 
 -10   1  11       94.36      101.67      0.81 o 
  -9   1  11       95.85       90.69      0.77 o 
  -8   1  11       15.94       17.16      0.38 o 
  -7   1  11       23.23       21.23      0.43 o 
  -6   1  11      258.16      249.60      1.46 o 
  -5   1  11       87.84       81.76      0.80 o 
  -4   1  11      507.23      475.99      2.74 o 
  -3   1  11      135.21      115.59      1.02 o 
  -2   1  11      267.56      246.88      1.76 o 
  -1   1  11     1201.05     1178.97      6.78 o 
   0   1  11       52.62       64.79      0.79 o 
   1   1  11      396.70      394.03      2.72 o 
   2   1  11       17.75       16.04      0.41 o 
   3   1  11       55.59       48.97      0.76 o 
   4   1  11       94.01       86.87      0.84 o 
   5   1  11       19.03       13.03      0.39 o 
   6   1  11      141.10      128.63      1.08 o 
   7   1  11      160.45      153.83      1.18 o 
   8   1  11       23.17       22.72      0.45 o 
 -10   2  11       42.80       37.06      0.62 o 
  -9   2  11       46.00       55.92      0.60 o 
  -8   2  11        3.83        4.77      0.26 o 
  -7   2  11       83.44       83.02      0.79 o 
  -6   2  11      145.37      137.32      1.03 o 
  -5   2  11     1117.55     1088.29      5.12 o 
  -4   2  11       67.79       75.90      0.79 o 
  -3   2  11      203.85      212.35      1.70 o 
  -2   2  11       27.65       22.56      0.47 o 
  -1   2  11        9.27       13.01      0.34 o 
   0   2  11      403.90      391.59      2.57 o 
   1   2  11       73.38       56.95      0.66 o 
   2   2  11      232.33      218.64      1.86 o 
   3   2  11        9.23        8.09      0.36 o 
   4   2  11     1192.40     1140.07      5.61 o 
   5   2  11        0.05        0.60      0.20 o 
   6   2  11       61.72       52.20      0.66 o 
   7   2  11       18.42       17.03      0.37 o 
   8   2  11       29.82       22.35      0.42 o 
  -9   3  11        6.08        6.98      0.26 o 
  -8   3  11       28.00       27.06      0.48 o 
  -7   3  11        0.47        0.48      0.22 o 
  -6   3  11      141.07      135.98      1.04 o 
  -5   3  11      174.38      177.61      1.23 o 
  -4   3  11      260.46      253.13      1.76 o 
  -3   3  11      139.86      118.66      1.20 o 
  -2   3  11      297.89      282.88      2.40 o 
  -1   3  11        2.52        2.74      0.22 o 
   0   3  11        0.66        1.29      0.19 o 
   1   3  11      281.78      250.48      1.93 o 
   2   3  11      250.44      226.95      1.87 o 
   3   3  11      338.52      321.96      1.72 o 
   4   3  11     2271.86     2287.27     10.12 o 
   5   3  11       12.26       11.95      0.34 o 
   6   3  11       82.86       86.07      0.79 o 
   7   3  11       23.86       27.40      0.44 o 
   8   3  11        0.60        0.39      0.17 o 
  -9   4  11        9.49        9.33      0.28 o 
  -8   4  11        0.21        0.77      0.21 o 
  -7   4  11       88.49       91.41      0.83 o 
  -6   4  11       86.06       91.88      0.83 o 
  -5   4  11      105.02      100.73      0.88 o 
  -4   4  11      807.50      757.43      3.73 o 
  -3   4  11      194.44      172.84      1.31 o 
  -2   4  11      574.58      526.06      4.85 o 
  -1   4  11      888.12      828.77      6.40 o 
   0   4  11       86.20       77.68      0.88 o 
   1   4  11        2.04        3.09      0.27 o 
   2   4  11      379.97      355.12      1.87 o 
   3   4  11      297.85      289.05      1.59 o 
   4   4  11      726.90      758.49      3.73 o 
   5   4  11        8.74        7.97      0.29 o 
   6   4  11      141.13      129.37      0.97 o 
   7   4  11       35.55       34.68      0.49 o 
   8   4  11       14.00       13.47      0.29 o 
  -9   5  11        4.14        3.85      0.27 o 
  -8   5  11        0.00        0.50      0.20 o 
  -7   5  11       60.12       58.01      0.69 o 
  -6   5  11       13.85       12.29      0.36 o 
  -5   5  11       25.14       27.79      0.53 o 
  -4   5  11      372.05      369.36      2.16 o 
  -3   5  11      509.54      502.61      2.78 o 
  -2   5  11      140.15      138.35      1.00 o 
  -1   5  11       52.39       53.81      0.59 o 
   0   5  11       10.13        8.90      0.26 o 
   1   5  11      100.73       88.79      0.70 o 
   2   5  11      516.05      504.04      2.53 o 
   3   5  11        3.51        2.84      0.21 o 
   4   5  11       19.89       22.47      0.42 o 
   5   5  11       65.80       74.38      0.71 o 
   6   5  11       34.81       29.66      0.48 o 
   7   5  11        7.60       12.02      0.29 o 
  -8   6  11       57.74       59.32      0.63 o 
  -7   6  11       12.32       14.89      0.40 o 
  -6   6  11      152.46      161.33      1.21 o 
  -5   6  11       77.56       82.51      0.81 o 
  -4   6  11        0.11        0.61      0.19 o 
  -3   6  11      192.62      174.30      1.23 o 
  -2   6  11       89.36       88.01      0.78 o 
  -1   6  11        1.15        1.94      0.20 o 
   0   6  11       19.93       18.37      0.33 o 
   1   6  11      202.03      194.70      1.13 o 
   2   6  11      110.65      115.64      0.84 o 
   3   6  11        8.78       11.05      0.30 o 
   4   6  11       15.22       15.62      0.35 o 
   5   6  11        1.14        1.39      0.19 o 
   6   6  11       10.88       14.14      0.32 o 
   7   6  11      204.32      250.47      1.69 o 
  -7   7  11       41.63       39.77      0.61 o 
  -6   7  11        1.50        3.33      0.23 o 
  -5   7  11      112.29      126.61      1.18 o 
  -4   7  11        7.33        9.82      0.32 o 
  -3   7  11       66.67       73.26      0.73 o 
  -2   7  11       12.38       12.81      0.34 o 
  -1   7  11        8.11        6.34      0.25 o 
   0   7  11       92.84       87.60      0.67 o 
   1   7  11      244.23      245.63      1.34 o 
   2   7  11       48.70       38.42      0.51 o 
   3   7  11        1.77        2.70      0.19 o 
   4   7  11      570.59      606.53      3.22 o 
   5   7  11       67.57       64.33      0.58 o 
   6   7  11        3.73        4.01      0.19 o 
  -6   8  11        9.89       12.64      0.35 o 
  -5   8  11       16.67       14.41      0.35 o 
  -4   8  11       30.48       28.70      0.50 o 
  -3   8  11      104.24      100.63      0.86 o 
  -2   8  11      206.82      210.69      1.33 o 
  -1   8  11       48.18       47.21      0.53 o 
   0   8  11        0.56        0.81      0.14 o 
   1   8  11       43.15       42.17      0.57 o 
   2   8  11        8.63       11.90      0.27 o 
   3   8  11       49.51       42.49      0.50 o 
   4   8  11       32.63       36.16      0.49 o 
   5   8  11      198.86      195.45      1.28 o 
  -5   9  11        6.88        8.82      0.29 o 
  -4   9  11      280.62      279.50      1.74 o 
  -3   9  11      481.74      488.94      2.75 o 
  -2   9  11        1.21        3.14      0.19 o 
  -1   9  11        9.16       10.23      0.25 o 
   0   9  11      128.71      130.77      0.81 o 
   1   9  11       25.76       21.92      0.32 o 
   2   9  11        3.81        3.47      0.16 o 
   3   9  11        0.05        0.87      0.13 o 
   4   9  11       52.02       55.57      0.60 o 
  -3  10  11      157.42      166.64      1.28 o 
  -2  10  11        4.02        3.83      0.18 o 
  -1  10  11        0.33        0.97      0.12 o 
   0  10  11       33.03       34.03      0.33 o 
   1  10  11       24.47       27.99      0.30 o 
   2  10  11       62.36       56.10      0.61 o 
 -10   0  12       14.53       13.22      0.58 o 
  -9   0  12       31.06       39.49      0.69 o 
  -8   0  12      133.56      141.49      1.32 o 
  -7   0  12       72.59       79.64      1.04 o 
  -6   0  12     1232.86     1153.08      7.35 o 
  -5   0  12      836.58      808.00      5.62 o 
  -4   0  12        0.01        0.26      0.33 o 
  -3   0  12       22.04       18.82      1.38 o 
  -2   0  12        1.33        2.34      0.30 o 
  -1   0  12     2899.42     2801.58     24.53 o 
   0   0  12     1773.47     1669.85     15.02 o 
   1   0  12       85.25       72.99      1.27 o 
   2   0  12     3876.75     3466.16     31.85 o 
   3   0  12      199.71      197.89      2.26 o 
   4   0  12      569.39      533.17      4.30 o 
   5   0  12        9.23       14.59      0.65 o 
   6   0  12        5.56        3.25      0.39 o 
   7   0  12        4.69        3.42      0.37 o 
   8   0  12       19.54       33.11      0.70 o 
 -10   1  12        0.46        0.30      0.29 o 
  -9   1  12       26.15       23.55      0.40 o 
  -8   1  12        2.15        2.09      0.22 o 
  -7   1  12       58.24       52.06      0.66 o 
  -6   1  12      543.69      518.80      2.63 o 
  -5   1  12        0.39        0.05      0.20 o 
  -4   1  12      301.04      276.65      3.21 o 
  -3   1  12       64.29       52.45      0.74 o 
  -2   1  12      335.02      302.58      2.31 o 
  -1   1  12        1.37        3.20      0.24 o 
   0   1  12       45.65       44.13      0.75 o 
   1   1  12      118.37      116.41      1.20 o 
   2   1  12       56.20       44.54      0.75 o 
   3   1  12     1478.15     1381.74      7.32 o 
   4   1  12       53.69       61.18      0.76 o 
   5   1  12        5.18        4.94      0.29 o 
   6   1  12      332.33      328.18      2.17 o 
   7   1  12        1.20        2.88      0.23 o 
   8   1  12       31.73       39.54      0.55 o 
  -9   2  12        0.89        0.53      0.18 o 
  -8   2  12        3.79        5.60      0.28 o 
  -7   2  12      558.99      542.90      2.85 o 
  -6   2  12      232.26      236.29      1.44 o 
  -5   2  12        7.07        9.78      0.33 o 
  -4   2  12      227.06      202.06      1.33 o 
  -3   2  12       76.61       67.97      0.85 o 
  -2   2  12       63.74       74.63      0.86 o 
  -1   2  12        1.42        1.53      0.21 o 
   0   2  12      164.03      161.54      1.44 o 
   1   2  12       26.51       25.03      0.57 o 
   2   2  12      185.75      165.40      1.60 o 
   3   2  12      365.60      346.24      2.01 o 
   4   2  12      373.16      363.69      2.21 o 
   5   2  12      192.28      172.63      1.22 o 
   6   2  12        3.92        7.65      0.31 o 
   7   2  12       68.00       62.03      0.72 o 
   8   2  12       30.77       34.12      0.50 o 
  -9   3  12       34.66       36.02      0.49 o 
  -8   3  12        6.21        6.87      0.28 o 
  -7   3  12       50.89       48.23      0.65 o 
  -6   3  12       31.60       30.98      0.52 o 
  -5   3  12       96.92       99.04      0.86 o 
  -4   3  12       58.61       59.01      0.72 o 
  -3   3  12     1013.17      981.35      6.51 o 
  -2   3  12        4.46        4.21      0.30 o 
  -1   3  12        6.92        5.87      0.29 o 
   0   3  12       18.95       19.11      0.49 o 
   1   3  12       96.41       84.79      1.10 o 
   2   3  12      564.52      542.65      3.06 o 
   3   3  12        4.09        5.09      0.25 o 
   4   3  12        5.63        5.69      0.27 o 
   5   3  12       53.39       42.54      0.57 o 
   6   3  12       56.84       43.74      0.58 o 
   7   3  12        8.37       12.85      0.31 o 
   8   3  12        2.94        1.31      0.21 o 
  -9   4  12        1.26        1.41      0.19 o 
  -8   4  12        0.08        0.51      0.19 o 
  -7   4  12        1.14        1.83      0.22 o 
  -6   4  12        8.70       11.50      0.35 o 
  -5   4  12      148.67      151.97      1.14 o 
  -4   4  12        1.02        0.78      0.20 o 
  -3   4  12      398.48      382.90      2.13 o 
  -2   4  12      185.99      161.61      1.11 o 
  -1   4  12      100.87       95.46      0.91 o 
   0   4  12       16.46       12.95      0.37 o 
   1   4  12      370.77      370.59      2.09 o 
   2   4  12      126.73      135.62      0.92 o 
   3   4  12      859.67      846.61      3.97 o 
   4   4  12      384.99      407.88      2.25 o 
   5   4  12        9.89        8.29      0.29 o 
   6   4  12       57.88       54.94      0.71 o 
   7   4  12        9.18       11.24      0.28 o 
  -8   5  12       73.63       79.65      0.71 o 
  -7   5  12      114.87      117.07      0.98 o 
  -6   5  12        1.59        2.08      0.23 o 
  -5   5  12       32.15       33.31      0.54 o 
  -4   5  12       49.87       51.73      0.65 o 
  -3   5  12      299.30      290.17      1.74 o 
  -2   5  12      317.60      312.27      1.80 o 
  -1   5  12       21.78       17.94      0.37 o 
   0   5  12      289.84      290.34      1.58 o 
   1   5  12      305.68      297.22      1.64 o 
   2   5  12      294.40      290.83      1.65 o 
   3   5  12      160.94      165.34      1.12 o 
   4   5  12      268.03      269.14      1.61 o 
   5   5  12       41.67       41.76      0.55 o 
   6   5  12       27.87       21.37      0.40 o 
   7   5  12      166.98      195.62      1.50 o 
  -8   6  12       59.12       56.77      0.71 o 
  -7   6  12        7.74        8.57      0.29 o 
  -6   6  12        3.60        3.63      0.24 o 
  -5   6  12        2.98        3.54      0.24 o 
  -4   6  12      101.20       97.36      0.85 o 
  -3   6  12      108.13      117.83      0.95 o 
  -2   6  12      264.02      258.28      1.59 o 
  -1   6  12        5.00        2.47      0.19 o 
   0   6  12      124.77      120.31      0.85 o 
   1   6  12        0.72        1.77      0.18 o 
   2   6  12       39.80       42.21      0.56 o 
   3   6  12       63.82       66.46      0.65 o 
   4   6  12       42.87       44.67      0.57 o 
   5   6  12      269.38      290.94      1.74 o 
   6   6  12       26.03       29.42      0.47 o 
  -7   7  12       81.79       82.10      0.85 o 
  -6   7  12        0.26       -0.17      0.17 o 
  -5   7  12        0.70        0.81      0.20 o 
  -4   7  12        5.97        6.53      0.28 o 
  -3   7  12       27.30       26.25      0.47 o 
  -2   7  12      115.54      105.70      0.86 o 
  -1   7  12      149.84      142.82      0.98 o 
   0   7  12       26.06       29.28      0.41 o 
   1   7  12       88.40       87.78      0.69 o 
   2   7  12       13.63       14.46      0.32 o 
   3   7  12        0.02        0.07      0.15 o 
   4   7  12      506.63      552.42      2.91 o 
   5   7  12       20.57       22.60      0.35 o 
   6   7  12        3.85        2.78      0.21 o 
  -6   8  12        7.21        6.33      0.26 o 
  -5   8  12        4.55        5.83      0.26 o 
  -4   8  12       85.87       82.53      0.82 o 
  -3   8  12      163.54      178.54      1.20 o 
  -2   8  12       32.27       32.86      0.47 o 
  -1   8  12       17.18       16.91      0.34 o 
   0   8  12       22.86       22.58      0.35 o 
   1   8  12       42.86       44.29      0.58 o 
   2   8  12      123.52      128.09      0.86 o 
   3   8  12       23.86       22.44      0.36 o 
   4   8  12       11.36       10.27      0.24 o 
   5   8  12       28.68       31.58      0.53 o 
  -5   9  12      122.07      128.51      4.07 o 
  -4   9  12       77.78       80.53      0.66 o 
  -3   9  12       60.63       68.12      0.59 o 
  -2   9  12        6.94        8.83      0.24 o 
  -1   9  12       29.67       33.74      0.54 o 
   0   9  12       29.09       29.21      0.34 o 
   1   9  12       12.98       10.39      0.21 o 
   2   9  12      133.80      132.42      0.86 o 
   3   9  12        0.57        1.25      0.13 o 
  -2  10  12        2.84        1.94      0.17 o 
  -1  10  12       94.47       93.01      0.77 o 
   0  10  12        6.41        4.00      0.18 o 
  -9   1  13        9.01        8.58      0.26 o 
  -8   1  13       48.12       49.75      0.59 o 
  -7   1  13      159.53      152.59      1.07 o 
  -6   1  13        3.06        3.47      0.25 o 
  -5   1  13      524.39      510.33      2.63 o 
  -4   1  13       71.51       78.03      0.76 o 
  -3   1  13        3.36        5.49      0.49 o 
  -2   1  13      326.40      294.04      2.42 o 
  -1   1  13        0.01        0.85      0.33 o 
   0   1  13       87.16       73.03      0.97 o 
   1   1  13      158.27      145.86      1.63 o 
   2   1  13        0.00        0.38      0.22 o 
   3   1  13      184.06      185.40      1.39 o 
   4   1  13      324.18      347.09      2.22 o 
   5   1  13        4.42        8.49      0.34 o 
   6   1  13       18.65       18.57      0.45 o 
   7   1  13       23.41       23.79      0.48 o 
   8   1  13        0.00        0.49      0.20 o 
  -9   2  13        9.92       11.43      0.28 o 
  -8   2  13        1.74        0.98      0.20 o 
  -7   2  13        0.85        1.09      0.22 o 
  -6   2  13      637.05      648.90      3.33 o 
  -5   2  13      703.97      696.07      3.53 o 
  -4   2  13      303.19      285.02      1.59 o 
  -3   2  13      182.63      172.16      1.26 o 
  -2   2  13        6.18        9.17      0.41 o 
  -1   2  13        6.26        3.57      0.29 o 
   0   2  13        0.39        1.23      0.24 o 
   1   2  13       85.70       78.51      1.03 o 
   2   2  13      202.46      208.37      1.45 o 
   3   2  13      548.22      534.03      2.94 o 
   4   2  13      566.48      519.68      2.90 o 
   5   2  13       22.04       22.13      0.46 o 
   6   2  13        0.00        0.28      0.21 o 
   7   2  13       22.24       22.98      0.44 o 
   8   2  13       31.25       38.72      0.84 o 
  -9   3  13        1.55        1.26      0.18 o 
  -8   3  13       72.93       69.88      0.67 o 
  -7   3  13       16.29       15.85      0.39 o 
  -6   3  13       91.92       88.19      0.81 o 
  -5   3  13      412.98      425.17      2.31 o 
  -4   3  13        0.54        1.41      0.21 o 
  -3   3  13       16.87       16.68      0.38 o 
  -2   3  13       21.44       22.70      0.42 o 
  -1   3  13       89.66       75.31      0.87 o 
   0   3  13      194.61      195.18      1.50 o 
   1   3  13       19.62       17.37      0.39 o 
   2   3  13       77.09       85.83      0.84 o 
   3   3  13     1369.47     1388.21      6.74 o 
   4   3  13       19.87       17.07      0.43 o 
   5   3  13       23.44       23.81      0.44 o 
   6   3  13       21.24       20.08      0.40 o 
   7   3  13        1.14        1.69      0.19 o 
  -9   4  13        1.19        0.45      0.32 o 
  -8   4  13       12.59       16.08      0.35 o 
  -7   4  13       60.02       61.55      0.69 o 
  -6   4  13        0.00        0.30      0.20 o 
  -5   4  13      148.53      155.30      1.12 o 
  -4   4  13        3.43        4.00      0.24 o 
  -3   4  13      122.68      130.94      0.97 o 
  -2   4  13       51.88       52.49      0.62 o 
  -1   4  13       13.64       11.87      0.32 o 
   0   4  13       52.24       52.31      0.62 o 
   1   4  13      306.92      317.23      1.84 o 
   2   4  13        5.32        7.56      0.28 o 
   3   4  13      526.65      548.43      2.72 o 
   4   4  13        7.71        7.46      0.28 o 
   5   4  13       82.46       81.55      0.74 o 
   6   4  13       63.87       70.43      0.69 o 
   7   4  13        0.49        0.49      0.15 o 
  -8   5  13       39.04       34.75      0.47 o 
  -7   5  13        1.50        2.29      0.22 o 
  -6   5  13       40.07       42.82      0.59 o 
  -5   5  13        3.99        2.97      0.24 o 
  -4   5  13       96.03       90.03      0.82 o 
  -3   5  13      177.07      176.54      1.22 o 
  -2   5  13        1.84        2.34      0.21 o 
  -1   5  13      184.96      174.83      1.14 o 
   0   5  13      100.60       88.01      0.77 o 
   1   5  13      854.40      811.71      3.91 o 
   2   5  13       33.03       32.88      0.48 o 
   3   5  13       52.40       54.95      0.61 o 
   4   5  13      278.56      298.83      1.69 o 
   5   5  13       25.09       21.69      0.39 o 
   6   5  13        2.09        4.03      0.20 o 
  -7   6  13       11.52       13.22      0.32 o 
  -6   6  13        4.93        4.46      0.24 o 
  -5   6  13       35.71       36.10      0.55 o 
  -4   6  13        1.59        1.62      0.21 o 
  -3   6  13      124.50      129.15      0.98 o 
  -2   6  13       63.55       69.23      0.74 o 
  -1   6  13        2.60        1.94      0.19 o 
   0   6  13       82.46       76.07      0.68 o 
   1   6  13      286.45      287.84      1.57 o 
   2   6  13       65.98       68.17      0.64 o 
   3   6  13        0.35        0.42      0.17 o 
   4   6  13        9.34        8.19      0.26 o 
   5   6  13        6.30        7.85      0.24 o 
   6   6  13       18.14       33.27      0.47 o 
  -7   7  13        9.08        5.69      0.45 o 
  -6   7  13       17.35       14.22      0.33 o 
  -5   7  13       34.66       34.51      0.53 o 
  -4   7  13       11.14       10.80      0.32 o 
  -3   7  13       16.27       17.98      0.38 o 
  -2   7  13        0.12        0.17      0.17 o 
  -1   7  13       16.72       16.65      0.35 o 
   0   7  13        0.01        0.13      0.15 o 
   1   7  13      230.64      230.90      1.27 o 
   2   7  13       55.64       55.53      0.56 o 
   3   7  13        4.89        4.42      0.21 o 
   4   7  13       54.29       52.61      0.63 o 
   5   7  13       19.59       23.07      0.39 o 
  -5   8  13        7.88        8.80      0.28 o 
  -4   8  13      137.81      137.61      1.04 o 
  -3   8  13       53.41       58.00      0.58 o 
  -2   8  13       22.80       23.90      0.43 o 
  -1   8  13        1.75        2.95      0.18 o 
   0   8  13       17.93       18.96      0.31 o 
   1   8  13       38.70       35.72      0.50 o 
   2   8  13        9.93       14.13      0.28 o 
   3   8  13        3.82        3.37      0.16 o 
   4   8  13       82.30       83.77      0.69 o 
  -4   9  13      223.23      217.86      2.00 o 
  -3   9  13        3.49        4.29      0.18 o 
  -2   9  13       19.38       15.68      0.31 o 
  -1   9  13        2.34        2.75      0.16 o 
   0   9  13        1.78        0.85      0.13 o 
   1   9  13       27.51       34.48      0.37 o 
   2   9  13        1.40        2.69      0.15 o 
  -9   0  14       60.47       60.76      0.82 o 
  -8   0  14       19.75       17.62      0.55 o 
  -7   0  14        1.76        1.83      0.33 o 
  -6   0  14      578.34      595.64      4.35 o 
  -5   0  14       22.83       24.47      0.78 o 
  -4   0  14      545.85      515.32      3.96 o 
  -3   0  14       31.53       26.96      0.71 o 
  -2   0  14      182.98      167.67      1.91 o 
  -1   0  14      293.07      303.11      3.19 o 
   0   0  14      139.66      133.28      1.71 o 
   1   0  14       39.88       37.83      0.90 o 
   2   0  14      450.58      430.36      3.59 o 
   3   0  14      967.18      898.40      6.50 o 
   4   0  14      422.97      397.79      3.56 o 
   5   0  14       32.08       25.94      0.72 o 
   6   0  14        0.09        0.04      0.28 o 
   7   0  14      248.98      298.44      2.83 o 
  -9   1  14        3.12        2.12      0.19 o 
  -8   1  14      351.34      342.86      2.01 o 
  -7   1  14       14.25       16.96      0.37 o 
  -6   1  14       23.86       25.02      0.46 o 
  -5   1  14     1060.47     1095.95      5.54 o 
  -4   1  14       10.37        7.31      0.31 o 
  -3   1  14       13.16       14.12      0.38 o 
  -2   1  14      131.42      130.67      1.02 o 
  -1   1  14       21.71       27.01      0.59 o 
   0   1  14       28.98       30.10      0.56 o 
   1   1  14      234.35      223.31      1.54 o 
   2   1  14     1184.18     1163.81      6.29 o 
   3   1  14      103.49      117.28      1.03 o 
   4   1  14       15.17       16.03      0.45 o 
   5   1  14       35.04       29.10      0.56 o 
   6   1  14        4.72        9.41      0.32 o 
   7   1  14      122.12      141.45      1.23 o 
  -9   2  14       21.11       23.48      0.39 o 
  -8   2  14      264.41      254.57      1.53 o 
  -7   2  14      159.30      166.27      1.13 o 
  -6   2  14       87.58       83.96      0.77 o 
  -5   2  14        0.16        0.47      0.21 o 
  -4   2  14       56.71       50.04      0.63 o 
  -3   2  14       27.45       21.93      0.44 o 
  -2   2  14       21.73       20.37      0.45 o 
  -1   2  14      436.29      401.55      2.40 o 
   0   2  14        0.73        0.70      0.22 o 
   1   2  14      233.59      221.67      1.50 o 
   2   2  14      412.10      389.48      2.36 o 
   3   2  14       80.53       77.81      0.80 o 
   4   2  14      292.37      276.53      1.91 o 
   5   2  14      189.83      177.34      1.31 o 
   6   2  14        0.76        0.19      0.19 o 
   7   2  14        4.50        4.41      0.25 o 
  -9   3  14       70.12       66.46      1.05 o 
  -8   3  14       12.72       13.25      0.33 o 
  -7   3  14       77.20       78.93      0.74 o 
  -6   3  14       59.18       68.01      0.76 o 
  -5   3  14        0.00        0.03      0.20 o 
  -4   3  14      123.11      112.27      0.94 o 
  -3   3  14      431.46      407.78      2.18 o 
  -2   3  14      271.15      234.19      1.45 o 
  -1   3  14        0.80        0.64      0.19 o 
   0   3  14       36.31       41.40      0.64 o 
   1   3  14     1289.99     1280.13      6.48 o 
   2   3  14        0.00        0.35      0.21 o 
   3   3  14      148.23      151.50      1.16 o 
   4   3  14       11.96       16.92      0.41 o 
   5   3  14        0.33        0.81      0.20 o 
   6   3  14        7.73        8.31      0.29 o 
   7   3  14       50.86       54.07      0.62 o 
  -8   4  14        1.64        2.95      0.22 o 
  -7   4  14        0.83        1.63      0.22 o 
  -6   4  14      357.79      370.69      2.21 o 
  -5   4  14      277.69      287.17      1.78 o 
  -4   4  14       37.03       34.80      0.56 o 
  -3   4  14        0.20        0.36      0.19 o 
  -2   4  14       30.19       34.47      0.53 o 
  -1   4  14        5.03        9.33      0.32 o 
   0   4  14      300.13      270.05      1.76 o 
   1   4  14      101.65      105.05      0.90 o 
   2   4  14      135.02      143.64      1.10 o 
   3   4  14      114.08      121.50      0.94 o 
   4   4  14       39.68       43.19      0.61 o 
   5   4  14       16.31       19.61      0.39 o 
   6   4  14       13.25       17.57      0.35 o 
  -8   5  14       33.76       38.77      0.72 o 
  -7   5  14       29.22       29.43      0.46 o 
  -6   5  14      236.56      255.66      1.62 o 
  -5   5  14       66.63       67.92      0.72 o 
  -4   5  14       58.56       56.23      0.68 o 
  -3   5  14      129.99      137.10      1.03 o 
  -2   5  14        1.62        2.14      0.21 o 
  -1   5  14       40.49       46.41      0.62 o 
   0   5  14      342.54      340.53      1.98 o 
   1   5  14        5.05        4.77      0.26 o 
   2   5  14      440.87      470.07      2.59 o 
   3   5  14      121.98      120.02      0.86 o 
   4   5  14       92.04       93.38      0.73 o 
   5   5  14       13.41       11.95      0.28 o 
   6   5  14      231.74      260.00      1.76 o 
  -7   6  14      173.29      189.79      1.35 o 
  -6   6  14       26.05       26.58      0.43 o 
  -5   6  14        8.00        9.25      0.30 o 
  -4   6  14       43.06       39.77      0.57 o 
  -3   6  14        6.52        8.14      0.28 o 
  -2   6  14       37.07       37.23      0.57 o 
  -1   6  14      393.67      421.46      2.19 o 
   0   6  14      154.30      143.01      1.02 o 
   1   6  14      258.60      249.33      1.53 o 
   2   6  14      294.67      319.65      1.76 o 
   3   6  14        0.77        1.03      0.17 o 
   4   6  14       36.18       37.93      0.46 o 
   5   6  14        0.66        0.85      0.15 o 
  -6   7  14       23.08       23.06      0.40 o 
  -5   7  14       36.39       38.66      0.52 o 
  -4   7  14       63.61       68.61      0.68 o 
  -3   7  14       28.24       29.24      0.46 o 
  -2   7  14        2.73        3.45      0.22 o 
  -1   7  14        3.52        3.73      0.20 o 
   0   7  14        0.07        0.13      0.14 o 
   1   7  14      112.13      112.90      0.83 o 
   2   7  14       10.97       11.94      0.28 o 
   3   7  14       38.13       43.51      0.63 o 
   4   7  14       37.35       34.57      0.44 o 
  -5   8  14        0.84        1.14      0.18 o 
  -4   8  14        1.36        0.94      0.16 o 
  -3   8  14       69.74       71.11      0.64 o 
  -2   8  14       12.06       11.96      0.29 o 
  -1   8  14       26.53       25.63      0.38 o 
   0   8  14      230.50      233.74      1.45 o 
   1   8  14        2.76        1.46      0.15 o 
   2   8  14       30.35       35.19      0.40 o 
   3   8  14        0.00        0.33      0.12 o 
  -3   9  14        0.93        1.63      0.19 o 
  -2   9  14        4.52        6.36      0.20 o 
  -1   9  14       74.27       75.15      0.59 o 
   0   9  14        0.91        1.13      0.14 o 
   1   9  14      178.79      176.37      1.39 o 
  -9   1  15       82.92       90.08      1.27 o 
  -8   1  15      275.78      272.97      1.67 o 
  -7   1  15       11.61       10.95      0.32 o 
  -6   1  15       48.01       47.07      0.65 o 
  -5   1  15      310.26      300.61      1.88 o 
  -4   1  15        0.77        0.62      0.23 o 
  -3   1  15      226.15      234.91      1.60 o 
  -2   1  15        6.89        6.79      0.29 o 
  -1   1  15        2.02        3.41      0.25 o 
   0   1  15      135.75      131.13      1.12 o 
   1   1  15       16.05       16.48      0.42 o 
   2   1  15      133.05      130.30      1.39 o 
   3   1  15       15.91       12.50      0.39 o 
   4   1  15        0.58        1.57      0.27 o 
   5   1  15       56.96       62.46      0.76 o 
   6   1  15       37.57       45.24      0.62 o 
   7   1  15       14.68       17.53      0.41 o 
  -8   2  15       65.83       79.90      0.69 o 
  -7   2  15       28.60       25.39      0.45 o 
  -6   2  15      208.49      221.49      1.43 o 
  -5   2  15       39.79       44.67      0.61 o 
  -4   2  15       47.29       51.80      0.66 o 
  -3   2  15       51.73       54.75      0.71 o 
  -2   2  15      229.62      211.67      1.48 o 
  -1   2  15       59.99       50.51      0.71 o 
   0   2  15        0.03        0.57      0.21 o 
   1   2  15        5.69        6.86      0.31 o 
   2   2  15      526.20      539.87      3.17 o 
   3   2  15      557.90      553.61      3.04 o 
   4   2  15        0.52        0.28      0.21 o 
   5   2  15        3.28        4.78      0.27 o 
   6   2  15       21.95       25.67      0.49 o 
   7   2  15       45.60       47.95      0.73 o 
  -8   3  15       15.84       19.24      0.34 o 
  -7   3  15        0.33        0.16      0.19 o 
  -6   3  15      217.29      227.27      1.46 o 
  -5   3  15       20.60       19.57      0.42 o 
  -4   3  15        2.73        2.86      0.23 o 
  -3   3  15       34.60       33.49      0.52 o 
  -2   3  15        6.39        4.62      0.27 o 
  -1   3  15      141.78      145.18      1.13 o 
   0   3  15       56.67       61.40      0.78 o 
   1   3  15      455.98      458.96      2.75 o 
   2   3  15     1391.48     1447.86      7.57 o 
   3   3  15       46.84       42.43      0.64 o 
   4   3  15       33.97       35.18      0.60 o 
   5   3  15       50.01       45.34      0.59 o 
   6   3  15        2.48        3.11      0.23 o 
  -8   4  15       58.11       61.87      0.69 o 
  -7   4  15       16.24       21.14      0.40 o 
  -6   4  15        6.04        6.68      0.28 o 
  -5   4  15       87.94       94.45      0.83 o 
  -4   4  15       99.08       94.13      0.84 o 
  -3   4  15      215.08      214.94      1.37 o 
  -2   4  15       30.32       29.78      0.50 o 
  -1   4  15       68.96       74.52      0.76 o 
   0   4  15      709.25      660.01      3.77 o 
   1   4  15        6.45        9.11      0.32 o 
   2   4  15        1.29        2.51      0.24 o 
   3   4  15      136.39      129.48      1.04 o 
   4   4  15       17.35       18.98      0.41 o 
   5   4  15       45.46       53.12      0.61 o 
   6   4  15       10.37       10.60      0.32 o 
  -7   5  15       17.24       16.94      0.34 o 
  -6   5  15       13.55       13.51      0.37 o 
  -5   5  15        8.62       10.38      0.32 o 
  -4   5  15       65.28       66.13      0.72 o 
  -3   5  15        8.44        8.62      0.30 o 
  -2   5  15       32.06       33.36      0.51 o 
  -1   5  15        0.09        0.20      0.18 o 
   0   5  15      265.68      288.09      1.85 o 
   1   5  15      869.93      901.66      4.64 o 
   2   5  15       95.27       95.87      0.86 o 
   3   5  15       10.82       11.50      0.32 o 
   4   5  15       26.12       24.74      0.42 o 
   5   5  15        9.22       15.87      0.33 o 
  -6   6  15       58.60       55.83      0.60 o 
  -5   6  15       51.95       57.63      0.61 o 
  -4   6  15       31.95       31.15      0.49 o 
  -3   6  15        0.30        0.59      0.18 o 
  -2   6  15       43.42       45.87      0.57 o 
  -1   6  15       75.17       75.84      0.70 o 
   0   6  15       73.90       78.06      0.74 o 
   1   6  15        1.50        2.62      0.22 o 
   2   6  15       18.39       22.65      0.42 o 
   3   6  15        3.54        4.30      0.21 o 
   4   6  15      123.31      134.85      0.91 o 
   5   6  15      284.02      338.45      4.50 o 
  -5   7  15       45.08       48.68      0.52 o 
  -4   7  15        2.97        2.88      0.19 o 
  -3   7  15        0.49        0.72      0.17 o 
  -2   7  15       50.46       56.52      0.61 o 
  -1   7  15        8.05        9.46      0.27 o 
   0   7  15        0.36        1.35      0.19 o 
   1   7  15      233.20      238.23      1.63 o 
   2   7  15       75.07       77.26      0.69 o 
   3   7  15        7.23        8.49      0.22 o 
   4   7  15       96.69      104.54      1.15 o 
  -4   8  15        4.95        6.74      0.24 o 
  -3   8  15        0.03        0.01      0.14 o 
  -2   8  15        1.00        1.00      0.15 o 
  -1   8  15        2.42        1.89      0.16 o 
   0   8  15      162.52      158.04      1.04 o 
   1   8  15        0.79        0.20      0.13 o 
   2   8  15       46.91       41.37      0.47 o 
  -8   0  16       50.40       53.60      0.82 o 
  -7   0  16       67.40       79.46      1.27 o 
  -6   0  16        0.23        0.01      0.28 o 
  -5   0  16      128.23      136.58      1.75 o 
  -4   0  16       92.84       90.73      1.24 o 
  -3   0  16      370.76      359.69      3.08 o 
  -2   0  16      576.20      503.39      4.15 o 
  -1   0  16      129.69      100.11      1.38 o 
   0   0  16       46.71       55.84      1.11 o 
   1   0  16       98.74       92.74      1.22 o 
   2   0  16      289.73      279.96      2.61 o 
   3   0  16      119.70      101.85      1.38 o 
   4   0  16       75.29       75.03      1.66 o 
   5   0  16       11.87       11.51      0.51 o 
   6   0  16       58.69       73.48      1.04 o 
  -8   1  16       26.60       26.01      0.43 o 
  -7   1  16        0.21        0.51      0.21 o 
  -6   1  16        9.85        9.50      0.35 o 
  -5   1  16       70.41       65.93      0.78 o 
  -4   1  16       18.10       15.07      0.41 o 
  -3   1  16       39.83       36.92      0.62 o 
  -2   1  16      265.61      239.02      1.67 o 
  -1   1  16        7.11       10.66      0.35 o 
   0   1  16       38.15       40.82      0.68 o 
   1   1  16       68.47       75.01      0.84 o 
   2   1  16       19.95       16.52      0.47 o 
   3   1  16      174.16      176.22      1.37 o 
   4   1  16      138.07      131.51      1.13 o 
   5   1  16       29.08       32.16      0.54 o 
   6   1  16       16.34       25.83      0.47 o 
  -8   2  16       60.45       63.83      0.62 o 
  -7   2  16        8.59        6.60      0.25 o 
  -6   2  16       38.84       42.86      0.57 o 
  -5   2  16        0.04        0.12      0.20 o 
  -4   2  16        0.16       -0.21      0.21 o 
  -3   2  16        6.35        6.45      0.31 o 
  -2   2  16        0.87        0.45      0.22 o 
  -1   2  16       49.49       60.79      0.78 o 
   0   2  16       16.93       21.27      0.51 o 
   1   2  16       11.28       11.66      0.39 o 
   2   2  16        2.94        4.20      0.29 o 
   3   2  16       25.01       22.85      0.50 o 
   4   2  16        0.22        1.44      0.24 o 
   5   2  16        3.79        4.20      0.25 o 
   6   2  16        7.57        8.35      0.29 o 
  -8   3  16      159.92      160.93      1.47 o 
  -7   3  16       14.70       16.39      0.37 o 
  -6   3  16       39.45       42.09      0.56 o 
  -5   3  16        2.13        2.98      0.23 o 
  -4   3  16       41.39       38.02      0.56 o 
  -3   3  16       22.67       25.00      0.48 o 
  -2   3  16       27.52       29.28      0.54 o 
  -1   3  16       51.99       42.79      0.63 o 
   0   3  16      412.98      423.58      2.54 o 
   1   3  16      254.96      259.70      1.80 o 
   2   3  16      413.19      421.19      2.62 o 
   3   3  16       44.22       39.71      0.65 o 
   4   3  16       30.80       29.28      0.53 o 
   5   3  16        1.14        1.03      0.20 o 
   6   3  16       23.02       18.26      0.43 o 
  -7   4  16       20.14       18.29      0.35 o 
  -6   4  16       64.76       63.01      0.64 o 
  -5   4  16       72.22       73.20      0.70 o 
  -4   4  16        0.37        0.83      0.20 o 
  -3   4  16       14.73       17.18      0.37 o 
  -2   4  16        4.91        4.43      0.26 o 
  -1   4  16      809.72      837.62      4.44 o 
   0   4  16        0.58        1.99      0.25 o 
   1   4  16      379.29      383.05      2.31 o 
   2   4  16      137.20      137.92      1.15 o 
   3   4  16       15.56       15.69      0.37 o 
   4   4  16        1.60        1.26      0.20 o 
   5   4  16        6.87       10.20      0.30 o 
  -7   5  16       78.35       80.07      0.82 o 
  -6   5  16       48.81       57.55      0.60 o 
  -5   5  16        7.18        8.77      0.29 o 
  -4   5  16       70.97       74.58      0.70 o 
  -3   5  16       12.59       12.13      0.33 o 
  -2   5  16      386.15      394.99      2.35 o 
  -1   5  16      199.06      199.72      1.40 o 
   0   5  16        0.59        2.83      0.24 o 
   1   5  16      742.53      768.20      4.18 o 
   2   5  16      107.07      109.00      0.95 o 
   3   5  16        9.67        7.41      0.27 o 
   4   5  16       62.43       76.54      0.73 o 
   5   5  16       32.28       40.49      0.64 o 
  -6   6  16       48.23       49.53      0.56 o 
  -5   6  16        6.81        5.30      0.23 o 
  -4   6  16        1.52        1.85      0.19 o 
  -3   6  16       11.03        9.97      0.28 o 
  -2   6  16       29.12       25.05      0.42 o 
  -1   6  16        0.02        0.10      0.17 o 
   0   6  16      170.40      172.75      1.24 o 
   1   6  16       82.40       81.78      0.74 o 
   2   6  16      112.29      112.34      0.90 o 
   3   6  16        7.34        7.16      0.23 o 
   4   6  16       48.24       53.91      0.68 o 
  -5   7  16        7.33        8.45      0.29 o 
  -4   7  16        6.41        6.03      0.22 o 
  -3   7  16       42.81       45.71      0.53 o 
  -2   7  16        7.48        6.16      0.22 o 
  -1   7  16       21.93       25.40      0.40 o 
   0   7  16       89.71       92.88      0.80 o 
   1   7  16       53.77       50.20      0.54 o 
   2   7  16        0.01        0.24      0.15 o 
   3   7  16        0.52        0.76      0.18 o 
  -3   8  16        5.37        6.51      0.26 o 
  -2   8  16        0.02        0.03      0.13 o 
  -1   8  16      135.48      144.51      1.21 o 
   0   8  16       25.23       24.94      0.42 o 
   1   8  16       54.92       55.23      0.83 o 
  -8   1  17       91.36       92.78      1.42 o 
  -7   1  17        5.31        4.83      0.24 o 
  -6   1  17        0.56        0.51      0.21 o 
  -5   1  17        9.09       10.29      0.35 o 
  -4   1  17      237.49      229.14      1.60 o 
  -3   1  17       22.74       27.18      0.53 o 
  -2   1  17        0.03        0.08      0.22 o 
  -1   1  17      107.19       87.78      0.87 o 
   0   1  17        0.08        0.34      0.22 o 
   1   1  17       34.93       32.92      0.58 o 
   2   1  17       39.98       44.87      0.72 o 
   3   1  17        2.81        1.39      0.24 o 
   4   1  17        0.14       -0.06      0.20 o 
   5   1  17      137.55      160.49      1.22 o 
   6   1  17       25.11       24.59      0.66 o 
  -7   2  17       33.10       31.91      0.48 o 
  -6   2  17       17.69       17.26      0.39 o 
  -5   2  17       20.43       20.36      0.44 o 
  -4   2  17        9.15        8.12      0.32 o 
  -3   2  17       44.15       44.97      0.69 o 
  -2   2  17      316.38      291.08      1.98 o 
  -1   2  17      128.32      123.96      1.14 o 
   0   2  17      176.49      158.39      1.30 o 
   1   2  17       54.83       55.06      0.74 o 
   2   2  17      405.09      386.72      2.49 o 
   3   2  17       55.85       55.57      0.72 o 
   4   2  17       15.29       15.93      0.41 o 
   5   2  17       53.83       47.95      0.61 o 
  -7   3  17       79.69       84.47      0.68 o 
  -6   3  17       14.46       10.79      0.30 o 
  -5   3  17       14.55       12.78      0.34 o 
  -4   3  17       14.73       17.27      0.41 o 
  -3   3  17       41.10       41.26      0.63 o 
  -2   3  17      126.90      133.48      1.12 o 
  -1   3  17        4.40        2.37      0.26 o 
   0   3  17        9.41       16.50      0.45 o 
   1   3  17      189.52      191.50      1.42 o 
   2   3  17      127.39      130.88      1.16 o 
   3   3  17       27.76       24.33      0.48 o 
   4   3  17       30.84       25.02      0.57 o 
   5   3  17        0.01        0.04      0.17 o 
  -7   4  17       51.76       48.32      0.66 o 
  -6   4  17       92.06       98.15      0.78 o 
  -5   4  17       20.34       21.19      0.38 o 
  -4   4  17        2.95        4.34      0.23 o 
  -3   4  17        5.27        5.87      0.26 o 
  -2   4  17       44.62       41.83      0.61 o 
  -1   4  17        0.39        0.84      0.22 o 
   0   4  17        0.25        0.45      0.21 o 
   1   4  17        0.19        1.11      0.21 o 
   2   4  17       39.23       42.67      0.64 o 
   3   4  17       16.34       17.44      0.40 o 
   4   4  17      109.15      128.34      1.34 o 
   5   4  17        3.93        7.29      0.40 o 
  -6   5  17        5.61        6.05      0.24 o 
  -5   5  17        0.11        0.39      0.17 o 
  -4   5  17        1.06        1.65      0.20 o 
  -3   5  17       80.25       86.54      0.75 o 
  -2   5  17       24.06       24.89      0.46 o 
  -1   5  17       82.10       89.11      0.82 o 
   0   5  17      152.84      146.32      1.17 o 
   1   5  17       23.58       27.38      0.48 o 
   2   5  17       42.78       47.23      0.60 o 
   3   5  17       10.77       13.87      0.35 o 
   4   5  17        3.42        6.05      0.27 o 
  -5   6  17      221.16      228.70      1.60 o 
  -4   6  17       81.15       89.95      0.73 o 
  -3   6  17        4.20        4.62      0.21 o 
  -2   6  17       35.51       36.97      0.50 o 
  -1   6  17      113.59      109.96      0.96 o 
   0   6  17       25.10       29.22      0.48 o 
   1   6  17        4.05        5.44      0.25 o 
   2   6  17        2.22        2.83      0.21 o 
   3   6  17        0.88        0.31      0.17 o 
  -4   7  17       32.17       38.37      0.70 o 
  -3   7  17        0.85        0.90      0.16 o 
  -2   7  17        8.79        9.37      0.23 o 
  -1   7  17       43.23       46.37      0.51 o 
   0   7  17      130.34      129.93      0.98 o 
   1   7  17       56.86       57.29      0.61 o 
   2   7  17        0.03        0.51      0.20 o 
  -7   0  18       33.22       35.58      0.70 o 
  -6   0  18        2.97        2.33      0.33 o 
  -5   0  18        3.99        4.13      0.38 o 
  -4   0  18       68.75       68.79      1.13 o 
  -3   0  18       41.54       38.16      0.90 o 
  -2   0  18       80.54       59.86      1.14 o 
  -1   0  18        0.45        0.19      0.33 o 
   0   0  18       64.34       76.13      1.21 o 
   1   0  18        1.17        1.67      0.35 o 
   2   0  18       52.48       48.64      1.04 o 
   3   0  18      109.85      102.93      1.45 o 
   4   0  18       15.49       15.98      0.65 o 
   5   0  18        3.22        4.31      0.33 o 
  -7   1  18       53.84       57.03      0.65 o 
  -6   1  18        1.18        0.76      0.20 o 
  -5   1  18       21.52       19.54      0.45 o 
  -4   1  18      153.56      156.42      1.24 o 
  -3   1  18        9.38        9.42      0.35 o 
  -2   1  18       34.87       34.97      0.67 o 
  -1   1  18      428.09      409.33      2.57 o 
   0   1  18       36.61       34.66      0.62 o 
   1   1  18       34.40       31.70      0.58 o 
   2   1  18        4.34        4.39      0.28 o 
   3   1  18       48.11       42.85      0.64 o 
   4   1  18        4.78        8.60      0.33 o 
   5   1  18       52.56       67.58      0.76 o 
  -7   2  18       25.87       28.99      0.63 o 
  -6   2  18        2.85        4.12      0.24 o 
  -5   2  18       71.93       81.45      0.76 o 
  -4   2  18       51.35       49.19      0.69 o 
  -3   2  18       17.62       17.48      0.44 o 
  -2   2  18        8.24       10.59      0.37 o 
  -1   2  18       39.41       44.50      0.69 o 
   0   2  18       49.36       49.40      0.73 o 
   1   2  18       68.66       73.57      0.85 o 
   2   2  18       12.51        9.94      0.35 o 
   3   2  18       35.97       33.62      0.57 o 
   4   2  18        7.68        4.69      0.27 o 
   5   2  18       11.64       11.79      0.40 o 
  -7   3  18        5.35        5.10      0.48 o 
  -6   3  18        0.42        0.32      0.18 o 
  -5   3  18      109.72      117.50      0.97 o 
  -4   3  18        2.64        3.52      0.26 o 
  -3   3  18        0.34        1.11      0.23 o 
  -2   3  18       73.17       77.29      0.80 o 
  -1   3  18      156.89      176.22      1.38 o 
   0   3  18      163.75      157.93      1.24 o 
   1   3  18        5.21        7.37      0.32 o 
   2   3  18        0.40        0.05      0.20 o 
   3   3  18       23.44       25.37      0.50 o 
   4   3  18       17.23       20.28      0.43 o 
  -6   4  18        8.75        8.03      0.25 o 
  -5   4  18       18.35       22.35      0.38 o 
  -4   4  18      159.06      168.60      1.24 o 
  -3   4  18       76.41       78.39      0.76 o 
  -2   4  18      404.39      402.71      2.74 o 
  -1   4  18        4.08        2.81      0.24 o 
   0   4  18      382.26      387.20      2.48 o 
   1   4  18        7.65        8.12      0.34 o 
   2   4  18        2.28        2.24      0.22 o 
   3   4  18       13.00       13.14      0.33 o 
   4   4  18       30.24       27.11      0.59 o 
  -5   5  18       67.08       70.25      0.69 o 
  -4   5  18        4.19        4.04      0.20 o 
  -3   5  18       61.63       63.23      0.62 o 
  -2   5  18      482.72      520.91      3.00 o 
  -1   5  18        1.22        0.99      0.20 o 
   0   5  18      267.03      281.84      1.83 o 
   1   5  18      112.69      119.50      1.03 o 
   2   5  18        5.99        4.60      0.24 o 
   3   5  18       50.28       62.52      1.01 o 
  -4   6  18        0.43        1.12      0.19 o 
  -3   6  18      103.08      114.71      0.90 o 
  -2   6  18        0.55        0.78      0.17 o 
  -1   6  18        8.00       10.97      0.31 o 
   0   6  18      242.42      252.39      1.63 o 
   1   6  18       29.62       27.72      0.45 o 
   2   6  18        1.41        2.11      0.22 o 
  -2   7  18        0.78        0.76      0.25 o 
  -1   7  18       15.20       14.75      0.44 o 
   0   7  18        5.07        4.93      0.39 o 
  -6   1  19        0.58        1.04      0.20 o 
  -5   1  19       63.37       57.45      0.65 o 
  -4   1  19       23.15       18.66      0.49 o 
  -3   1  19        8.81        5.83      0.30 o 
  -2   1  19       84.91       80.13      0.81 o 
  -1   1  19       34.71       30.22      0.57 o 
   0   1  19        4.26        2.53      0.26 o 
   1   1  19       38.03       41.74      0.68 o 
   2   1  19       32.26       33.50      0.58 o 
   3   1  19        0.39        0.98      0.20 o 
   4   1  19       34.29       33.12      0.53 o 
  -6   2  19        1.84        2.11      0.22 o 
  -5   2  19       30.66       26.54      0.47 o 
  -4   2  19       42.47       42.05      0.61 o 
  -3   2  19       22.01       20.13      0.47 o 
  -2   2  19       78.72       76.81      0.81 o 
  -1   2  19       67.28       58.99      0.77 o 
   0   2  19       73.93       72.47      0.89 o 
   1   2  19        2.30        1.15      0.24 o 
   2   2  19        2.46        3.26      0.26 o 
   3   2  19       12.81       16.10      0.38 o 
   4   2  19       13.72       12.18      0.36 o 
  -6   3  19       14.22       16.30      0.43 o 
  -5   3  19        0.20        0.53      0.20 o 
  -4   3  19        5.89        6.71      0.29 o 
  -3   3  19       89.26       94.97      0.95 o 
  -2   3  19        2.04        2.11      0.24 o 
  -1   3  19       53.67       49.61      0.76 o 
   0   3  19      145.79      167.40      1.33 o 
   1   3  19        5.31        3.51      0.27 o 
   2   3  19      173.03      206.06      1.55 o 
   3   3  19       23.10       26.23      0.48 o 
   4   3  19       19.55       21.03      1.45 o 
  -5   4  19       57.71       62.41      0.69 o 
  -4   4  19       56.73       64.57      0.64 o 
  -3   4  19        4.35        5.07      0.25 o 
  -2   4  19       16.54       18.14      0.41 o 
  -1   4  19       47.44       49.60      0.66 o 
   0   4  19       29.45       33.20      0.55 o 
   1   4  19      173.86      184.05      1.43 o 
   2   4  19       14.64       16.01      0.37 o 
   3   4  19        8.53        7.61      0.39 o 
  -4   5  19       26.53       35.06      0.55 o 
  -3   5  19       11.74       11.74      0.31 o 
  -2   5  19       45.79       50.20      0.75 o 
  -1   5  19      251.89      271.98      1.82 o 
   0   5  19        1.45        0.77      0.18 o 
   1   5  19       45.52       42.50      0.56 o 
   2   5  19       80.72       81.49      1.03 o 
  -3   6  19       28.91       31.69      1.74 o 
  -2   6  19        7.48        5.55      0.32 o 
  -1   6  19      102.57       98.78      1.01 o 
   0   6  19        4.00        5.63      0.31 o 
  -6   0  20       84.77       83.64      1.59 o 
  -5   0  20       17.37        8.52      0.41 o 
  -4   0  20       49.51       45.59      0.90 o 
  -3   0  20        2.09        4.23      0.36 o 
  -2   0  20       20.43       20.63      0.61 o 
  -1   0  20        0.23       -0.04      0.28 o 
   0   0  20        4.42        2.14      0.32 o 
   1   0  20       67.01       55.28      1.32 o 
   2   0  20        0.31        0.51      0.28 o 
   3   0  20        1.18        1.52      0.30 o 
  -6   1  20      177.50      174.56      2.68 o 
  -5   1  20        0.59        0.57      0.19 o 
  -4   1  20       24.35       24.61      0.63 o 
  -3   1  20        6.84        7.05      0.31 o 
  -2   1  20        0.29       -0.20      0.20 o 
  -1   1  20        0.22       -0.03      0.22 o 
   0   1  20       34.18       30.65      0.70 o 
   1   1  20       21.84       25.69      0.56 o 
   2   1  20      200.47      210.08      1.58 o 
   3   1  20       12.83       14.09      0.36 o 
  -5   2  20        0.90        0.69      0.20 o 
  -4   2  20       31.14       33.96      0.50 o 
  -3   2  20       42.74       43.74      0.67 o 
  -2   2  20       38.30       34.41      0.58 o 
  -1   2  20        1.00        0.17      0.22 o 
   0   2  20        1.44        1.28      0.22 o 
   1   2  20        2.55        1.91      0.23 o 
   2   2  20        4.75        1.51      0.22 o 
   3   2  20      113.56      126.41      1.46 o 
  -5   3  20        6.13        7.46      0.36 o 
  -4   3  20        0.55        1.59      0.21 o 
  -3   3  20        9.54        7.16      0.29 o 
  -2   3  20      238.99      260.93      1.78 o 
  -1   3  20      180.43      191.20      1.44 o 
   0   3  20        2.54        2.27      0.23 o 
   1   3  20        4.86        6.11      0.27 o 
   2   3  20       22.46       24.14      0.48 o 
  -4   4  20        0.29        0.63      0.26 o 
  -3   4  20      553.52      569.97      4.01 o 
  -2   4  20        1.00        0.49      0.19 o 
  -1   4  20      344.43      342.54      2.87 o 
   0   4  20        0.22        0.27      0.19 o 
   1   4  20        0.25        0.04      0.19 o 
   2   4  20        0.13        0.19      0.30 o 
  -2   5  20        6.84        8.04      0.35 o 
  -1   5  20       81.50       79.29      0.88 o 
   0   5  20       50.84       52.01      0.94 o 
  -4   1  21        1.09        0.72      0.21 o 
  -3   1  21       14.97       16.85      0.39 o 
  -2   1  21        5.64        5.25      0.27 o 
  -1   1  21       66.52       66.94      0.81 o 
   0   1  21        0.85        1.20      0.21 o 
   1   1  21      138.75      150.65      1.24 o 
   2   1  21        3.48        3.90      0.29 o 
  -4   2  21      149.94      153.37      1.53 o 
  -3   2  21       50.25       50.18      0.60 o 
  -2   2  21       75.29       73.28      0.73 o 
  -1   2  21        2.96        2.65      0.25 o 
   0   2  21       69.57       65.82      0.84 o 
   1   2  21      151.93      158.42      1.38 o 
   2   2  21       87.46      101.35      2.64 o 
  -3   3  21        1.75        1.36      0.24 o 
  -2   3  21       52.90       61.14      0.68 o 
  -1   3  21       16.97       17.76      0.41 o 
   0   3  21        0.03        0.22      0.21 o 
   1   3  21       12.13       14.41      0.48 o 
  -2   4  21       76.67       72.18      2.05 o 
  -1   4  21       14.25       14.93      0.82 o 
  -3   0  22        0.26       -0.12      0.48 o 
  -2   0  22       43.16       45.20      1.33 o 
  -1   0  22        0.04        0.02      0.30 o 
   0   0  22       57.62       51.30      1.29 o 
  -3   1  22       57.27       59.70      2.71 o 
  -2   1  22        6.99        4.35      0.33 o 
  -1   1  22       57.45       46.90      0.67 o 
   0   1  22       28.30       25.78      0.68 o 
                                                 
